# Supplementary material for: Kinetic Characterization of Barley Straw Carbonization Using the Distributed Activation Energy Model (DAEM)
Source: ACS Omega. 2026 Jul 16;11(29):43432–47. doi: 10.1021/acsomega.6c01833 (PMC13425291; doi:10.1021/acsomega.6c01833)
Supplement: Supplementary file 1 [file ao6c01833_si_001.xlsx]

## Sheet: Supporting Information Cover
		Kinetic characterization of barley straw carbonization using the Distributed Activation Energy Model (DAEM)
		Javier Pallarés Ranz*, Cristóbal Cortés, Antonia Gil, Inmaculada Arauzo
		University of Zaragoza - ENERGAIA Research Institute
		Mariano Esquillor Gómez 15, 50018 Zaragoza (Spain)
		*Corresponding author: jpallare@unizar.es

## Sheet: R1 - Data
	TGA DATA
	Material:	Barley Straw
	HEATING RAMP 1									HEATING RAMP 2									HEATING RAMP 3									HEATING RAMP 4									HEATING RAMP 5
		β (ºC/min)	5	5ºC/min		V*	77.5067				β (ºC/min)	10	10ºC/min		V*	76.6321				β (ºC/min)	15	15ºC/min		V*	77.15				β (ºC/min)	20	20ºC/min		V*	76.7069				β (ºC/min)	30	30ºC/min		V*	76.709
	V/ V*	T (K)	##Temp./›C	Time/min	Mass/%	DTG/(%/min)	V	V/ V*		V/ V*	T (K)	##Temp./›C	Time/min	Mass/%	DTG/(%/min)	V	V/ V*		V/ V*	T (K)	##Temp./›C	Time/min	Mass/%	DTG/(%/min)	V	V/ V*		V/ V*	T (K)	##Temp./›C	Time/min	Mass/%	DTG/(%/min)	V	V/ V*		V/ V*	T (K)	##Temp./›C	Time/min	Mass/%	DTG/(%/min)	V	V/ V*
	0	303.601	30.451	0	99.978	0.21337	0	0		0	303.906	30.756	0	99.9822	-0.62395	0	0		0	303.828	30.678	0	99.9839	-0.0676953	0	0		0	303.676	30.526	0	99.9872	-0.0383317	0	0		0	303.71	30.56	0	99.9887	-0.0175039	0	0
	-8.43797e-05	303.606	30.456	0.04	99.9846	0.11211	-0.00654	-8.43797e-05		9.26504e-05	303.908	30.758	0.04	99.9751	0.16597	0.0071	9.26504e-05		-6.86973e-05	303.831	30.681	0.04	99.9892	0.27761	-0.0053	-6.86973e-05		4.23691e-05	303.676	30.526	0.04	99.984	-0.0783863	0.00325	4.23691e-05		1.23845e-05	303.705	30.555	0.04	99.9878	-0.0488179	0.00095	1.23845e-05
	-0.000118957	303.609	30.459	0.08	99.9873	0.059265	-0.00922	-0.000118957		-2.49243e-05	303.91	30.76	0.08	99.9841	0.11404	-0.00191	-2.49243e-05		-0.000205314	303.838	30.688	0.08	99.9998	0.10561	-0.01584	-0.000205314		9.38638e-05	303.684	30.534	0.08	99.98	-0.13313	0.0072	9.38638e-05		8.12161e-05	303.725	30.575	0.08	99.9825	-0.12698	0.00623	8.12161e-05
	-7.67675e-05	303.658	30.508	0.12	99.984	0.0307694	-0.00595	-7.67675e-05		-1.69642e-06	304.001	30.851	0.12	99.9824	-0.18057	-0.00013	-1.69642e-06		-0.000147505	303.984	30.834	0.12	99.9953	-0.28753	-0.01138	-0.000147505		0.000130888	303.871	30.721	0.12	99.9772	0.0716248	0.01004	0.000130888		7.87392e-05	304.026	30.876	0.12	99.9827	0.27282	0.00604	7.87392e-05
	7.09616e-06	303.758	30.608	0.16	99.9775	0.013304	0.00055	7.09616e-06		0.000131277	304.201	31.051	0.16	99.9722	-0.2459	0.01006	0.000131277		4.92547e-05	304.291	31.141	0.16	99.9801	-0.36457	0.0038	4.92547e-05		3.63722e-05	304.284	31.134	0.16	99.9844	0.17559	0.00279	3.63722e-05		-0.000120325	304.65	31.5	0.16	99.9979	0.24174	-0.00923	-0.000120325
	6.48976e-05	303.868	30.718	0.2	99.973	0.00225656	0.00503	6.48976e-05		0.000231235	304.428	31.278	0.2	99.9645	-0.12368	0.01772	0.000231235		0.000200518	304.647	31.497	0.2	99.9685	-0.18461	0.01547	0.000200518		-2.26838e-05	304.765	31.615	0.2	99.989	0.0570846	-0.00174	-2.26838e-05		-0.000160998	305.38	32.23	0.2	100.001	-0.0294663	-0.01235	-0.000160998
	8.37346e-05	303.977	30.827	0.24	99.9715	-0.0043777	0.00649	8.37346e-05		0.00026712	304.644	31.494	0.24	99.9618	-0.0345899	0.02047	0.00026712		0.000244588	304.989	31.839	0.24	99.9651	-0.0152246	0.01887	0.000244588		-1.08204e-05	305.229	32.079	0.24	99.9881	-0.11253	-0.00083	-1.08204e-05		-0.000115632	306.085	32.935	0.24	99.9976	-0.12074	-0.00887	-0.000115632
	8.02511e-05	304.081	30.931	0.28	99.9718	-0.00760666	0.00622	8.02511e-05		0.000274167	304.859	31.709	0.28	99.9612	-0.00711765	0.02101	0.000274167		0.000229942	305.317	32.167	0.28	99.9662	0.0355814	0.01774	0.000229942		6.50529e-05	305.682	32.532	0.28	99.9822	-0.0882635	0.00499	6.50529e-05		-7.05263e-05	306.772	33.622	0.28	99.9941	0.0267809	-0.00541	-7.05263e-05
	7.28969e-05	304.19	31.04	0.32	99.9724	-0.00825241	0.00565	7.28969e-05		0.000280822	305.085	31.935	0.32	99.9607	-0.0289267	0.02152	0.000280822		0.00021698	305.667	32.517	0.32	99.9672	0.00458988	0.01674	0.00021698		8.47382e-05	306.158	33.008	0.32	99.9807	0.0354831	0.0065	8.47382e-05		-0.000132318	307.498	34.348	0.32	99.9989	0.12906	-0.01015	-0.000132318
	6.7736e-05	304.308	31.158	0.36	99.9728	-0.00731353	0.00525	6.7736e-05		0.000307051	305.33	32.18	0.36	99.9587	-0.0665204	0.02353	0.000307051		0.000226053	306.053	32.903	0.36	99.9665	-0.0380511	0.01744	0.000226053		1.91639e-05	306.691	33.541	0.36	99.9858	0.17128	0.00147	1.91639e-05		-0.00020845	308.306	35.156	0.36	100.005	0.10772	-0.01599	-0.00020845
	6.56717e-05	304.439	31.289	0.4	99.9729	-0.00534078	0.00509	6.56717e-05		0.000347374	305.597	32.447	0.4	99.9556	-0.0827132	0.02662	0.000347374		0.000255476	306.479	33.329	0.4	99.9642	-0.0678928	0.01971	0.000255476		-8.76062e-05	307.284	34.134	0.4	99.994	0.19575	-0.00672	-8.76062e-05		-0.000224615	309.21	36.06	0.4	100.006	-0.0212432	-0.01723	-0.000224615
	6.1543e-05	304.574	31.424	0.44	99.9733	-0.00310045	0.00477	6.1543e-05		0.00039122	305.882	32.732	0.44	99.9523	-0.0886475	0.02998	0.00039122		0.000289566	306.94	33.79	0.44	99.9616	-0.0609912	0.02234	0.000289566		-0.000148227	307.919	34.769	0.44	99.9986	0.031714	-0.01137	-0.000148227		-0.000204409	310.199	37.049	0.44	100.004	-0.0167187	-0.01568	-0.000204409
	5.5092e-05	304.72	31.57	0.48	99.9738	-0.00105594	0.00427	5.5092e-05		0.000437284	306.185	33.035	0.48	99.9487	-0.0823409	0.03351	0.000437284		0.000320674	307.426	34.276	0.48	99.9592	-0.0567268	0.02474	0.000320674		-0.000129845	308.601	35.451	0.48	99.9972	-0.0968687	-0.00996	-0.000129845		-0.00018316	311.256	38.106	0.48	100.003	-0.0921327	-0.01405	-0.00018316
	5.32857e-05	304.874	31.724	0.52	99.9739	0.000563754	0.00413	5.32857e-05		0.000481521	306.504	33.354	0.52	99.9453	-0.0894364	0.0369	0.000481521		0.000348931	307.938	34.788	0.52	99.957	-0.0534639	0.02692	0.000348931		-7.32659e-05	309.321	36.171	0.52	99.9929	-0.098724	-0.00562	-7.32659e-05		-8.73431e-05	312.382	39.232	0.52	99.9954	-0.24564	-0.0067	-8.73431e-05
	5.03182e-05	305.034	31.884	0.56	99.9741	0.00166629	0.0039	5.03182e-05		0.000528238	306.837	33.687	0.56	99.9418	-0.0951525	0.04048	0.000528238		0.000378354	308.48	35.33	0.56	99.9548	-0.0559463	0.02919	0.000378354		-2.41178e-05	310.076	36.926	0.56	99.9891	-0.10328	-0.00185	-2.41178e-05		4.32805e-05	313.57	40.42	0.56	99.9854	-0.24393	0.00332	4.32805e-05
	5.18665e-05	305.203	32.053	0.6	99.974	0.00222552	0.00402	5.18665e-05		0.000580305	307.195	34.045	0.6	99.9378	-0.0958572	0.04447	0.000580305		0.000405962	309.047	35.897	0.6	99.9526	-0.0592285	0.03132	0.000405962		9.12565e-06	310.873	37.723	0.6	99.9865	-0.0469705	0.0007	9.12565e-06		0.000169863	314.812	41.662	0.6	99.9757	-0.18832	0.01303	0.000169863
	5.34147e-05	305.383	32.233	0.64	99.9739	0.00222675	0.00414	5.34147e-05		0.000629631	307.566	34.416	0.64	99.934	-0.0967361	0.04825	0.000629631		0.000436682	309.648	36.498	0.64	99.9502	-0.0518449	0.03369	0.000436682		3.54597e-05	311.705	38.555	0.64	99.9845	-0.0585189	0.00272	3.54597e-05		0.000218227	316.113	42.963	0.64	99.972	-0.0460442	0.01674	0.000218227
	5.36727e-05	305.571	32.421	0.68	99.9739	0.00163135	0.00416	5.36727e-05		0.000678175	307.958	34.808	0.68	99.9303	-0.0855166	0.05197	0.000678175		0.000462994	310.267	37.117	0.68	99.9482	-0.0523053	0.03572	0.000462994		6.45314e-05	312.567	39.417	0.68	99.9823	-0.0616713	0.00495	6.45314e-05		0.000222269	317.467	44.317	0.68	99.9717	0.0281253	0.01705	0.000222269
	5.12213e-05	305.763	32.613	0.72	99.9741	0.000363676	0.00397	5.12213e-05		0.000719933	308.359	35.209	0.72	99.9271	-0.0817777	0.05517	0.000719933		0.000490732	310.913	37.763	0.72	99.9461	-0.0527234	0.03786	0.000490732		9.93392e-05	313.465	40.315	0.72	99.9796	-0.0470223	0.00762	9.93392e-05		0.000218358	318.865	45.715	0.72	99.972	-0.0335822	0.01675	0.000218358
	4.83829e-05	305.962	32.812	0.76	99.9743	-0.00168029	0.00375	4.83829e-05		0.000765084	308.779	35.629	0.76	99.9236	-0.0887723	0.05863	0.000765084		0.000515749	311.581	38.431	0.76	99.9441	-0.0454542	0.03979	0.000515749		0.000122414	314.389	41.239	0.76	99.9779	-0.0735854	0.00939	0.000122414		0.000254729	320.304	47.154	0.76	99.9692	-0.11094	0.01954	0.000254729
	3.98675e-05	306.174	33.024	0.8	99.975	-0.00460744	0.00309	3.98675e-05		0.000811539	309.218	36.068	0.8	99.9201	-0.0806224	0.06219	0.000811539		0.000539469	312.26	39.11	0.8	99.9423	-0.0457045	0.04162	0.000539469		0.000169346	315.337	42.187	0.8	99.9742	-0.0628203	0.01299	0.000169346		0.000330209	321.767	48.617	0.8	99.9634	-0.19639	0.02533	0.000330209
	3.36745e-05	306.388	33.238	0.84	99.9754	-0.00849429	0.00261	3.36745e-05		0.000851862	309.66	36.51	0.84	99.917	-0.0773371	0.06528	0.000851862		0.000563966	312.955	39.805	0.84	99.9404	-0.0519109	0.04351	0.000563966		0.000203111	316.303	43.153	0.84	99.9717	-0.0902845	0.01558	0.000203111		0.000435021	323.265	50.115	0.84	99.9553	-0.18605	0.03337	0.000435021
	2.65783e-05	306.608	33.458	0.88	99.976	-0.0133541	0.00206	2.65783e-05		0.000890619	310.117	36.967	0.88	99.914	-0.0746133	0.06825	0.000890619		0.000591964	313.668	40.518	0.88	99.9383	-0.0565403	0.04567	0.000591964		0.000238831	317.287	44.137	0.88	99.9689	-0.060223	0.01832	0.000238831		0.000515846	324.784	51.634	0.88	99.9491	-0.13363	0.03957	0.000515846
	2.51591e-05	306.833	33.683	0.92	99.9761	-0.0191124	0.00195	2.51591e-05		0.000928592	310.583	37.433	0.92	99.9111	-0.0709295	0.07116	0.000928592		0.00062359	314.395	41.245	0.92	99.9358	-0.0624436	0.04811	0.00062359		0.00027403	318.287	45.137	0.92	99.9662	-0.0377644	0.02102	0.00027403		0.000586894	326.318	53.168	0.92	99.9437	-0.11752	0.04502	0.000586894
	3.01909e-05	307.062	33.912	0.96	99.9757	-0.0255956	0.00234	3.01909e-05		0.000966957	311.052	37.902	0.96	99.9081	-0.0763707	0.0741	0.000966957		0.000654699	315.132	41.982	0.96	99.9334	-0.055329	0.05051	0.000654699		0.000295932	319.3	46.15	0.96	99.9645	-0.0615168	0.0227	0.000295932		0.000638517	327.861	54.711	0.96	99.9397	-0.10223	0.04898	0.000638517
	3.81902e-05	307.293	34.143	1	99.9751	-0.0325353	0.00296	3.81902e-05		0.00100715	311.534	38.384	1	99.9051	-0.0773085	0.07718	0.00100715		0.000682955	315.872	42.722	1	99.9313	-0.054634	0.05269	0.000682955		0.000330088	320.315	47.165	1	99.9619	-0.0782333	0.02532	0.000330088		0.000693661	329.411	56.261	1	99.9355	-0.083208	0.05321	0.000693661
	5.85755e-05	307.532	34.382	1.04	99.9735	-0.039587	0.00454	5.85755e-05		0.00104656	312.015	38.865	1.04	99.902	-0.0759624	0.0802	0.00104656		0.000709138	316.622	43.472	1.04	99.9292	-0.046765	0.05471	0.000709138		0.000365417	321.337	48.187	1.04	99.9592	-0.0580956	0.02803	0.000365417		0.000744763	330.962	57.812	1.04	99.9316	-0.0993697	0.05713	0.000744763
	8.41217e-05	307.773	34.623	1.08	99.9715	-0.0463592	0.00652	8.41217e-05		0.00108649	312.507	39.357	1.08	99.899	-0.0769982	0.08326	0.00108649		0.000733506	317.375	44.225	1.08	99.9274	-0.0421843	0.05659	0.000733506		0.000379236	322.361	49.211	1.08	99.9582	-0.0130611	0.02909	0.000379236		0.000765621	332.512	59.362	1.08	99.93	-0.0942406	0.05873	0.000765621
	0.000115345	308.013	34.863	1.12	99.9691	-0.0524486	0.00894	0.000115345		0.0011289	312.999	39.849	1.12	99.8957	-0.0834268	0.08651	0.0011289		0.000751134	318.125	44.975	1.12	99.926	-0.0316659	0.05795	0.000751134		0.000370371	323.383	50.233	1.12	99.9588	0.0349994	0.02841	0.000370371		0.000820113	334.049	60.899	1.12	99.9258	-0.0843447	0.06291	0.000820113
	0.000157277	308.26	35.11	1.16	99.9659	-0.0574761	0.01219	0.000157277		0.00117379	313.494	40.344	1.16	99.8923	-0.0856034	0.08995	0.00117379		0.000767077	318.879	45.729	1.16	99.9248	-0.0272596	0.05918	0.000767077		0.000374412	324.403	51.253	1.16	99.9585	0.00105823	0.02872	0.000374412		0.00087643	335.579	62.429	1.16	99.9215	-0.10689	0.06723	0.00087643
	0.000199079	308.502	35.352	1.2	99.9626	-0.0611188	0.01543	0.000199079		0.00121516	313.99	40.84	1.2	99.8891	-0.0800108	0.09312	0.00121516		0.00077978	319.63	46.48	1.2	99.9238	-0.0229042	0.06016	0.00077978		0.000393837	325.412	52.262	1.2	99.957	-0.0471598	0.03021	0.000393837		0.00093392	337.095	63.945	1.2	99.9171	-0.12332	0.07164	0.00093392
	0.000244495	308.746	35.596	1.24	99.9591	-0.0631359	0.01895	0.000244495		0.0012607	314.491	41.341	1.24	99.8856	-0.0855814	0.09661	0.0012607		0.000790538	320.38	47.23	1.24	99.923	-0.0206229	0.06099	0.000790538		0.000408829	326.423	53.273	1.24	99.9559	-0.0485556	0.03136	0.000408829		0.00100927	338.599	65.449	1.24	99.9113	-0.18318	0.07742	0.00100927
	0.000292233	308.994	35.844	1.28	99.9554	-0.063386	0.02265	0.000292233		0.00130246	314.987	41.837	1.28	99.8824	-0.0772267	0.09981	0.00130246		0.000801426	321.129	47.979	1.28	99.9221	-0.0176253	0.06183	0.000801426		0.000441942	327.419	54.269	1.28	99.9533	-0.0812117	0.0339	0.000441942		0.00112686	340.085	66.935	1.28	99.9023	-0.28095	0.08644	0.00112686
	0.000333003	309.235	36.085	1.32	99.9522	-0.0618371	0.02581	0.000333003		0.00134095	315.482	42.332	1.32	99.8795	-0.0679443	0.10276	0.00134095		0.000810758	321.87	48.72	1.32	99.9214	-0.0190404	0.06255	0.000810758		0.000479357	328.407	55.257	1.32	99.9505	-0.0527839	0.03677	0.000479357		0.00131562	341.557	68.407	1.32	99.8878	-0.41377	0.10092	0.00131562
	0.000377516	309.481	36.331	1.36	99.9488	-0.0585694	0.02926	0.000377516		0.00137514	315.97	42.82	1.36	99.8769	-0.0682109	0.10538	0.00137514		0.000819054	322.606	49.456	1.36	99.9207	-0.0175668	0.06319	0.000819054		0.000511558	329.383	56.233	1.36	99.948	-0.0764691	0.03924	0.000511558		0.00154663	342.999	69.849	1.36	99.8701	-0.38693	0.11864	0.00154663
	0.000418931	309.726	36.576	1.4	99.9456	-0.053771	0.03247	0.000418931		0.00141168	316.458	43.308	1.4	99.8741	-0.0689305	0.10818	0.00141168		0.000830331	323.337	50.187	1.4	99.9199	-0.020861	0.06406	0.000830331		0.000540369	330.347	57.197	1.4	99.9458	-0.0551567	0.04145	0.000540369		0.00171101	344.426	71.276	1.4	99.8575	-0.32043	0.13125	0.00171101
	0.000454412	309.969	36.819	1.44	99.9428	-0.047729	0.03522	0.000454412		0.00144613	316.939	43.789	1.44	99.8714	-0.0657156	0.11082	0.00144613		0.000842385	324.057	50.907	1.44	99.9189	-0.029252	0.06499	0.000842385		0.000582217	331.305	58.155	1.44	99.9426	-0.10408	0.04466	0.000582217		0.00190069	345.83	72.68	1.44	99.8429	-0.43405	0.1458	0.00190069
	0.000483829	310.21	37.06	1.48	99.9405	-0.0408143	0.0375	0.000483829		0.00148162	317.418	44.268	1.48	99.8687	-0.0724502	0.11354	0.00148162		0.000859494	324.771	51.621	1.48	99.9176	-0.0358168	0.06631	0.000859494		0.00066539	332.245	59.095	1.48	99.9362	-0.19151	0.05104	0.00066539		0.00213952	347.215	74.065	1.48	99.8246	-0.44651	0.16412	0.00213952
	0.00050344	310.448	37.298	1.52	99.939	-0.033461	0.03902	0.00050344		0.00152103	317.896	44.746	1.52	99.8657	-0.0722731	0.11656	0.00152103		0.00087803	325.475	52.325	1.52	99.9162	-0.0418541	0.06774	0.00087803		0.000762253	333.173	60.023	1.52	99.9288	-0.16207	0.05847	0.000762253		0.0023803	348.578	75.428	1.52	99.8061	-0.46181	0.18259	0.0023803
	0.000517374	310.687	37.537	1.56	99.9379	-0.0261401	0.0401	0.000517374		0.00155548	318.363	45.213	1.56	99.863	-0.0634393	0.1192	0.00155548		0.000907064	326.173	53.023	1.56	99.914	-0.0624439	0.06998	0.000907064		0.000843601	334.09	60.94	1.56	99.9225	-0.15585	0.06471	0.000843601		0.00261964	349.92	76.77	1.56	99.7878	-0.45951	0.20095	0.00261964
	0.000526277	310.925	37.775	1.6	99.9373	-0.0193292	0.04079	0.000526277		0.00159228	318.829	45.679	1.6	99.8602	-0.0775135	0.12202	0.00159228		0.000940765	326.86	53.71	1.6	99.9114	-0.0730526	0.07258	0.000940765		0.000947503	334.989	61.839	1.6	99.9146	-0.20307	0.07268	0.000947503		0.00284778	351.239	78.089	1.6	99.7703	-0.47636	0.21845	0.00284778
	0.000525245	311.157	38.007	1.64	99.9373	-0.013478	0.04071	0.000525245		0.00163247	319.29	46.14	1.64	99.8571	-0.0733777	0.1251	0.00163247		0.000982372	327.538	54.388	1.64	99.9082	-0.0902066	0.07579	0.000982372		0.00106535	335.881	62.731	1.64	99.9055	-0.29685	0.08172	0.00106535		0.00311711	352.546	79.396	1.64	99.7496	-0.49111	0.23911	0.00311711
	0.000519052	311.387	38.237	1.68	99.9378	-0.00897335	0.04023	0.000519052		0.00167136	319.743	46.593	1.68	99.8542	-0.0726372	0.12808	0.00167136		0.001035	328.213	55.063	1.68	99.9041	-0.10747	0.07985	0.001035		0.00125452	336.756	63.606	1.68	99.891	-0.38558	0.09623	0.00125452		0.00341407	353.83	80.68	1.68	99.7268	-0.61868	0.26189	0.00341407
	0.000506278	311.615	38.465	1.72	99.9388	-0.00610627	0.03924	0.000506278		0.00170673	320.19	47.04	1.72	99.8514	-0.0747764	0.13079	0.00170673		0.0010941	328.871	55.721	1.72	99.8995	-0.12503	0.08441	0.0010941		0.00143142	337.617	64.467	1.72	99.8774	-0.26778	0.1098	0.00143142		0.00371404	355.095	81.945	1.72	99.7038	-0.54807	0.2849	0.00371404
	0.00049428	311.84	38.69	1.76	99.9397	-0.00504474	0.03831	0.00049428		0.00175305	320.632	47.482	1.76	99.8479	-0.0923443	0.13434	0.00175305		0.00116474	329.524	56.374	1.76	99.8941	-0.15039	0.08986	0.00116474		0.00157326	338.468	65.318	1.76	99.8666	-0.33646	0.12068	0.00157326		0.0040041	356.347	83.197	1.76	99.6816	-0.62926	0.30715	0.0040041
	0.000479958	312.062	38.912	1.8	99.9408	-0.00581551	0.0372	0.000479958		0.00180029	321.069	47.919	1.8	99.8443	-0.0896788	0.13796	0.00180029		0.00125107	330.168	57.018	1.8	99.8874	-0.17957	0.09652	0.00125107		0.00177794	339.308	66.158	1.8	99.8509	-0.33805	0.13638	0.00177794		0.00436012	357.579	84.429	1.8	99.6543	-0.67104	0.33446	0.00436012
	0.000469637	312.285	39.135	1.84	99.9416	-0.0082979	0.0364	0.000469637		0.00184714	321.5	48.35	1.84	99.8407	-0.0948644	0.14155	0.00184714		0.001351	330.804	57.654	1.84	99.8797	-0.20758	0.10423	0.001351		0.0018894	340.142	66.992	1.84	99.8423	-0.179	0.14493	0.0018894		0.00470701	358.796	85.646	1.84	99.6276	-0.72528	0.36107	0.00470701
	0.000463444	312.505	39.355	1.88	99.9421	-0.0122314	0.03592	0.000463444		0.00189946	321.927	48.777	1.88	99.8367	-0.1018	0.14556	0.00189946		0.00146533	331.434	58.284	1.88	99.8709	-0.23197	0.11305	0.00146533		0.00198796	340.959	67.809	1.88	99.8347	-0.23559	0.15249	0.00198796		0.00508715	360.006	86.856	1.88	99.5985	-0.73293	0.39023	0.00508715
	0.000463702	312.72	39.57	1.92	99.9421	-0.0172376	0.03594	0.000463702		0.0019531	322.345	49.195	1.92	99.8326	-0.11218	0.14967	0.0019531		0.00159132	332.053	58.903	1.92	99.8612	-0.25538	0.12277	0.00159132		0.00213918	341.774	68.624	1.92	99.8231	-0.35285	0.16409	0.00213918		0.00548189	361.205	88.055	1.92	99.5682	-0.70678	0.42051	0.00548189
	0.000468991	312.934	39.784	1.96	99.9417	-0.0228554	0.03635	0.000468991		0.00201586	322.768	49.618	1.96	99.8278	-0.11894	0.15448	0.00201586		0.00173143	332.67	59.52	1.96	99.8504	-0.2839	0.13358	0.00173143		0.00235272	342.578	69.428	1.96	99.8068	-0.37011	0.18047	0.00235272		0.00585329	362.389	89.239	1.96	99.5397	-0.74647	0.449	0.00585329
	0.000483958	313.144	39.994	2	99.9405	-0.0285866	0.03751	0.000483958		0.00207824	323.179	50.029	2	99.823	-0.12158	0.15926	0.00207824		0.00188192	333.282	60.132	2	99.8388	-0.29011	0.14519	0.00188192		0.00253263	343.378	70.228	2	99.793	-0.32975	0.19427	0.00253263		0.00622952	363.567	90.417	2	99.5109	-0.76818	0.47786	0.00622952
	0.000508601	313.355	40.205	2.04	99.9386	-0.033948	0.03942	0.000508601		0.00214231	323.589	50.439	2.04	99.8181	-0.12031	0.16417	0.00214231		0.00203331	333.887	60.737	2.04	99.8271	-0.29102	0.15687	0.00203331		0.00270093	344.166	71.016	2.04	99.7801	-0.30088	0.20718	0.00270093		0.00666259	364.739	91.589	2.04	99.4776	-0.80844	0.51108	0.00666259
	0.000537502	313.562	40.412	2.08	99.9364	-0.038524	0.04166	0.000537502		0.00220573	323.991	50.841	2.08	99.8132	-0.12761	0.16903	0.00220573		0.00218289	334.483	61.333	2.08	99.8155	-0.28461	0.16841	0.00218289		0.00286063	344.953	71.803	2.08	99.7678	-0.27108	0.21943	0.00286063		0.00704807	365.909	92.759	2.08	99.4481	-0.72741	0.54065	0.00704807
	0.000573886	313.767	40.617	2.12	99.9336	-0.0420144	0.04448	0.000573886		0.00227346	324.394	51.244	2.12	99.808	-0.13188	0.17422	0.00227346		0.00232962	335.075	61.925	2.12	99.8042	-0.27985	0.17973	0.00232962		0.00301016	345.733	72.583	2.12	99.7563	-0.33725	0.2309	0.00301016		0.00742247	367.07	93.92	2.12	99.4193	-0.74455	0.56937	0.00742247
	0.000609495	313.966	40.816	2.16	99.9308	-0.0442706	0.04724	0.000609495		0.00234223	324.794	51.644	2.16	99.8028	-0.13124	0.17949	0.00234223		0.00246973	335.664	62.514	2.16	99.7934	-0.26179	0.19054	0.00246973		0.00317481	346.512	73.362	2.16	99.7437	-0.27492	0.24353	0.00317481		0.00784889	368.226	95.076	2.16	99.3866	-0.8333	0.60208	0.00784889
	0.000647427	314.169	41.019	2.2	99.9279	-0.0453166	0.05018	0.000647427		0.00241348	325.189	52.039	2.2	99.7973	-0.14084	0.18495	0.00241348		0.00260181	336.251	63.101	2.2	99.7832	-0.24156	0.20073	0.00260181		0.00331613	347.287	74.137	2.2	99.7329	-0.40411	0.25437	0.00331613		0.00827922	369.38	96.23	2.2	99.3536	-0.83262	0.63509	0.00827922
	0.000682134	314.367	41.217	2.24	99.9252	-0.0453496	0.05287	0.000682134		0.00248669	325.583	52.433	2.24	99.7917	-0.14162	0.19056	0.00248669		0.00271977	336.83	63.68	2.24	99.7741	-0.2209	0.20983	0.00271977		0.00359081	348.056	74.906	2.24	99.7118	-0.51962	0.27544	0.00359081		0.0087128	370.537	97.387	2.24	99.3204	-0.84964	0.66835	0.0087128
	0.000712712	314.566	41.416	2.28	99.9228	-0.0447206	0.05524	0.000712712		0.00256159	325.977	52.827	2.28	99.7859	-0.14377	0.1963	0.00256159		0.00283072	337.412	64.262	2.28	99.7656	-0.20462	0.21839	0.00283072		0.00381922	348.824	75.674	2.28	99.6943	-0.38715	0.29296	0.00381922		0.00913557	371.688	98.538	2.28	99.2879	-0.75909	0.70078	0.00913557
	0.000737871	314.763	41.613	2.32	99.9209	-0.0438953	0.05719	0.000737871		0.00263649	326.364	53.214	2.32	99.7802	-0.14549	0.20204	0.00263649		0.00293454	337.989	64.839	2.32	99.7575	-0.19854	0.2264	0.00293454		0.00402532	349.589	76.439	2.32	99.6785	-0.42784	0.30877	0.00402532		0.00952014	372.841	99.691	2.32	99.2584	-0.71912	0.73028	0.00952014
	0.000756321	314.959	41.809	2.36	99.9194	-0.0433998	0.05862	0.000756321		0.00271505	326.751	53.601	2.36	99.7742	-0.15465	0.20806	0.00271505		0.00303448	338.568	65.418	2.36	99.7498	-0.18481	0.23411	0.00303448		0.00425777	350.355	77.205	2.36	99.6606	-0.47404	0.3266	0.00425777		0.00990732	373.994	100.844	2.36	99.2287	-0.79064	0.75998	0.00990732
	0.000767288	315.153	42.003	2.4	99.9186	-0.0437568	0.05947	0.000767288		0.00279739	327.138	53.988	2.4	99.7679	-0.16363	0.21437	0.00279739		0.00312949	339.138	65.988	2.4	99.7425	-0.19018	0.24144	0.00312949		0.00452619	351.121	77.971	2.4	99.6401	-0.58936	0.34719	0.00452619		0.0103337	375.147	101.997	2.4	99.196	-0.80685	0.79269	0.0103337
	0.000775287	315.35	42.2	2.44	99.918	-0.0454201	0.06009	0.000775287		0.00288534	327.527	54.377	2.44	99.7611	-0.16803	0.22111	0.00288534		0.00323124	339.715	66.565	2.44	99.7347	-0.20662	0.24929	0.00323124		0.00484507	351.882	78.732	2.44	99.6156	-0.48213	0.37165	0.00484507		0.0107345	376.3	103.15	2.44	99.1653	-0.68239	0.82343	0.0107345
	0.00078148	315.54	42.39	2.48	99.9175	-0.0487163	0.06057	0.00078148		0.00297369	327.913	54.763	2.48	99.7544	-0.1715	0.22788	0.00297369		0.00334336	340.292	67.142	2.48	99.726	-0.21716	0.25794	0.00334336		0.00503345	352.651	79.501	2.48	99.6011	-0.31198	0.3861	0.00503345		0.0110746	377.457	104.307	2.48	99.1392	-0.67531	0.84952	0.0110746
	0.000787673	315.734	42.584	2.52	99.917	-0.0537998	0.06105	0.000787673		0.0030636	328.298	55.148	2.52	99.7475	-0.17435	0.23477	0.0030636		0.00345846	340.861	67.711	2.52	99.7171	-0.23314	0.26682	0.00345846		0.00517398	353.412	80.262	2.52	99.5904	-0.29518	0.39688	0.00517398		0.0114253	378.616	105.466	2.52	99.1123	-0.70414	0.87642	0.0114253
	0.000799285	315.926	42.776	2.56	99.9161	-0.0606293	0.06195	0.000799285		0.00315573	328.682	55.532	2.56	99.7404	-0.17288	0.24183	0.00315573		0.00358419	341.432	68.282	2.56	99.7074	-0.25503	0.27652	0.00358419		0.00538674	354.179	81.029	2.56	99.574	-0.53109	0.4132	0.00538674		0.0118286	379.778	106.628	2.56	99.0814	-0.70847	0.90736	0.0118286
	0.000816703	316.116	42.966	2.6	99.9147	-0.0689671	0.0633	0.000816703		0.00324551	329.062	55.912	2.6	99.7335	-0.17659	0.24871	0.00324551		0.00372366	342.005	68.855	2.6	99.6967	-0.27766	0.28728	0.00372366		0.00569662	354.945	81.795	2.6	99.5503	-0.59915	0.43697	0.00569662		0.0121554	380.944	107.794	2.6	99.0563	-0.68518	0.93243	0.0121554
	0.000845733	316.311	43.161	2.64	99.9125	-0.0784029	0.06555	0.000845733		0.00333711	329.447	56.297	2.64	99.7265	-0.17301	0.25573	0.00333711		0.00387142	342.58	69.43	2.64	99.6853	-0.29185	0.29868	0.00387142		0.00598473	355.715	82.565	2.64	99.5282	-0.50438	0.45907	0.00598473		0.012559	382.111	108.961	2.64	99.0253	-0.75238	0.96339	0.012559
	0.000885729	316.501	43.351	2.68	99.9094	-0.0883981	0.06865	0.000885729		0.00342807	329.827	56.677	2.68	99.7195	-0.17422	0.2627	0.00342807		0.00402579	343.154	70.004	2.68	99.6733	-0.30364	0.31059	0.00402579		0.00622487	356.485	83.335	2.68	99.5097	-0.47482	0.47749	0.00622487		0.012899	383.281	110.131	2.68	98.9992	-0.60098	0.98947	0.012899
	0.000937338	316.69	43.54	2.72	99.9054	-0.0983444	0.07265	0.000937338		0.00351824	330.211	57.061	2.72	99.7126	-0.17151	0.26961	0.00351824		0.00418769	343.729	70.579	2.72	99.6609	-0.32323	0.32308	0.00418769		0.00648821	357.259	84.109	2.72	99.4895	-0.53986	0.49769	0.00648821		0.0131998	384.457	111.307	2.72	98.9762	-0.62848	1.01254	0.0131998
	0.00100365	316.884	43.734	2.76	99.9002	-0.10763	0.07779	0.00100365		0.00360554	330.595	57.445	2.76	99.7059	-0.16341	0.2763	0.00360554		0.004358	344.306	71.156	2.76	99.6477	-0.33132	0.33622	0.004358		0.00681308	358.032	84.882	2.76	99.4646	-0.635	0.52261	0.00681308		0.0135519	385.635	112.485	2.76	98.9492	-0.76464	1.03955	0.0135519
	0.00107462	317.074	43.924	2.8	99.8948	-0.11569	0.08329	0.00107462		0.00369336	330.979	57.829	2.8	99.6992	-0.17245	0.28303	0.00369336		0.00453428	344.885	71.735	2.8	99.6341	-0.3479	0.34982	0.00453428		0.00713913	358.809	85.659	2.8	99.4396	-0.6165	0.54762	0.00713913		0.0139667	386.815	113.665	2.8	98.9173	-0.71264	1.07137	0.0139667
	0.00115474	317.267	44.117	2.84	99.8885	-0.12209	0.0895	0.00115474		0.00378236	331.363	58.213	2.84	99.6924	-0.17125	0.28985	0.00378236		0.00471743	345.468	72.318	2.84	99.62	-0.36112	0.36395	0.00471743		0.00742945	359.595	86.445	2.84	99.4173	-0.48711	0.56989	0.00742945		0.0142777	387.995	114.845	2.84	98.8935	-0.48329	1.09523	0.0142777
	0.00123886	317.459	44.309	2.88	99.882	-0.12651	0.09602	0.00123886		0.00387227	331.752	58.602	2.88	99.6855	-0.17277	0.29674	0.00387227		0.00490914	346.05	72.9	2.88	99.6052	-0.37581	0.37874	0.00490914		0.00765942	360.38	87.23	2.88	99.3997	-0.47549	0.58753	0.00765942		0.0144999	389.182	116.032	2.88	98.8764	-0.45118	1.11227	0.0144999
	0.00132337	317.65	44.5	2.92	99.8755	-0.1288	0.10257	0.00132337		0.00396387	332.141	58.991	2.92	99.6785	-0.17638	0.30376	0.00396387		0.00510564	346.639	73.489	2.92	99.59	-0.38249	0.3939	0.00510564		0.00795965	361.166	88.016	2.92	99.3767	-0.62505	0.61056	0.00795965		0.0147478	390.371	117.221	2.92	98.8574	-0.49459	1.13129	0.0147478
	0.00140349	317.841	44.691	2.96	99.8693	-0.12895	0.10878	0.00140349		0.00405757	332.529	59.379	2.96	99.6713	-0.19004	0.31094	0.00405757		0.00530655	347.223	74.073	2.96	99.5745	-0.3922	0.4094	0.00530655		0.00829509	361.951	88.801	2.96	99.3509	-0.65455	0.63629	0.00829509		0.0149947	391.569	118.419	2.96	98.8385	-0.43486	1.15023	0.0149947
	0.00148284	318.036	44.886	3	99.8631	-0.12707	0.11493	0.00148284		0.00416027	332.923	59.773	3	99.6634	-0.19722	0.31881	0.00416027		0.0055129	347.806	74.656	3	99.5586	-0.406	0.42532	0.0055129		0.00859532	362.743	89.593	3	99.3279	-0.49713	0.65932	0.00859532		0.0152023	392.766	119.616	3	98.8226	-0.37556	1.16615	0.0152023
	0.00155548	318.228	45.078	3.04	99.8575	-0.12339	0.12056	0.00155548		0.00426427	333.312	60.162	3.04	99.6555	-0.20878	0.32678	0.00426427		0.00572638	348.397	75.247	3.04	99.5422	-0.41346	0.44179	0.00572638		0.00882229	363.534	90.384	3.04	99.3105	-0.42859	0.67673	0.00882229		0.0153966	393.966	120.816	3.04	98.8076	-0.39226	1.18106	0.0153966
	0.00162244	318.422	45.272	3.08	99.8523	-0.11818	0.12575	0.00162244		0.0043791	333.707	60.557	3.08	99.6467	-0.22698	0.33558	0.0043791		0.00594089	348.986	75.836	3.08	99.5256	-0.41608	0.45834	0.00594089		0.0090735	364.327	91.177	3.08	99.2912	-0.5426	0.696	0.0090735		0.0156142	395.168	122.018	3.08	98.791	-0.42082	1.19775	0.0156142
	0.00168463	318.616	45.466	3.12	99.8475	-0.11173	0.13057	0.00168463		0.00450033	334.101	60.951	3.12	99.6374	-0.23717	0.34487	0.00450033		0.00615826	349.577	76.427	3.12	99.5088	-0.41938	0.47511	0.00615826		0.00939707	365.124	91.974	3.12	99.2664	-0.56434	0.72082	0.00939707		0.015843	396.37	123.22	3.12	98.7734	-0.48231	1.2153	0.015843
	0.00174411	318.809	45.659	3.16	99.8429	-0.10436	0.13518	0.00174411		0.00462926	334.493	61.343	3.16	99.6275	-0.2531	0.35475	0.00462926		0.0063755	350.17	77.02	3.16	99.4921	-0.4174	0.49187	0.0063755		0.00964868	365.922	92.772	3.16	99.2471	-0.45287	0.74012	0.00964868		0.0161091	397.574	124.424	3.16	98.753	-0.47692	1.23571	0.0161091
	0.00179881	319.004	45.854	3.2	99.8386	-0.096364	0.13942	0.00179881		0.00476223	334.886	61.736	3.2	99.6173	-0.25854	0.36494	0.00476223		0.00659028	350.765	77.615	3.2	99.4755	-0.41024	0.50844	0.00659028		0.00990042	366.725	93.575	3.2	99.2278	-0.58462	0.75943	0.00990042		0.0163366	398.775	125.625	3.2	98.7356	-0.3585	1.25316	0.0163366
	0.00184732	319.201	46.051	3.24	99.8349	-0.0880278	0.14318	0.00184732		0.0048999	335.279	62.129	3.24	99.6068	-0.26988	0.37549	0.0048999		0.00680207	351.361	78.211	3.24	99.4592	-0.40698	0.52478	0.00680207		0.0102561	367.525	94.375	3.24	99.2005	-0.67768	0.78671	0.0102561		0.0164605	399.979	126.829	3.24	98.726	-0.17438	1.26267	0.0164605
	0.00188835	319.395	46.245	3.28	99.8317	-0.0796182	0.14636	0.00188835		0.00504162	335.677	62.527	3.28	99.5959	-0.27028	0.38635	0.00504162		0.00701063	351.961	78.811	3.28	99.4431	-0.39525	0.54087	0.00701063		0.0106006	368.327	95.177	3.28	99.1741	-0.6499	0.81314	0.0106006		0.0165081	401.188	128.038	3.28	98.7224	-0.0955748	1.26632	0.0165081
	0.00192822	319.594	46.444	3.32	99.8286	-0.0713908	0.14945	0.00192822		0.00518307	336.074	62.924	3.32	99.585	-0.26914	0.39719	0.00518307		0.00721296	352.558	79.408	3.32	99.4275	-0.38855	0.55648	0.00721296		0.0109212	369.131	95.981	3.32	99.1495	-0.58092	0.83773	0.0109212		0.0165805	402.397	129.247	3.32	98.7168	-0.12546	1.27187	0.0165805
	0.00196138	319.787	46.637	3.36	99.826	-0.0635917	0.15202	0.00196138		0.00532244	336.47	63.32	3.36	99.5744	-0.26548	0.40787	0.00532244		0.00741335	353.161	80.011	3.36	99.412	-0.38282	0.57194	0.00741335		0.0112051	369.938	96.788	3.36	99.1277	-0.48534	0.85951	0.0112051		0.0166382	403.606	130.456	3.36	98.7124	-0.14197	1.2763	0.0166382
	0.00198938	319.987	46.837	3.4	99.8238	-0.0564581	0.15419	0.00198938		0.0054575	336.865	63.715	3.4	99.564	-0.25509	0.41822	0.0054575		0.00760855	353.764	80.614	3.4	99.3969	-0.37121	0.587	0.00760855		0.0114516	370.741	97.591	3.4	99.1088	-0.49682	0.87842	0.0114516		0.0167339	404.812	131.662	3.4	98.7051	-0.20759	1.28364	0.0167339
	0.00200821	320.186	47.036	3.44	99.8224	-0.0502155	0.15565	0.00200821		0.00559113	337.262	64.112	3.44	99.5538	-0.25733	0.42846	0.00559113		0.00780026	354.366	81.216	3.44	99.3821	-0.37097	0.60179	0.00780026		0.0117108	371.547	98.397	3.44	99.0889	-0.47067	0.8983	0.0117108		0.0168807	406.021	132.871	3.44	98.6938	-0.34391	1.2949	0.0168807
	0.00202563	320.386	47.236	3.48	99.821	-0.045071	0.157	0.00202563		0.00572449	337.663	64.513	3.48	99.5436	-0.24783	0.43868	0.00572449		0.00799209	354.971	81.821	3.48	99.3674	-0.36773	0.61659	0.00799209		0.011956	372.352	99.202	3.48	99.0701	-0.46201	0.91711	0.011956		0.017077	407.228	134.078	3.48	98.6787	-0.35526	1.30996	0.017077
	0.00203827	320.583	47.433	3.52	99.8201	-0.041205	0.15798	0.00203827		0.00585303	338.063	64.913	3.52	99.5337	-0.24682	0.44853	0.00585303		0.00818315	355.578	82.428	3.52	99.3526	-0.36734	0.63133	0.00818315		0.0122019	373.16	100.01	3.52	99.0513	-0.51045	0.93597	0.0122019		0.0172483	408.436	135.286	3.52	98.6656	-0.34166	1.3231	0.0172483
	0.00204808	320.781	47.631	3.56	99.8193	-0.0387602	0.15874	0.00204808		0.00597882	338.466	65.316	3.56	99.5241	-0.23954	0.45817	0.00597882		0.00837382	356.179	83.029	3.56	99.3379	-0.37548	0.64604	0.00837382		0.0124823	373.967	100.817	3.56	99.0298	-0.55122	0.95748	0.0124823		0.0174192	409.644	136.494	3.56	98.6525	-0.22342	1.33621	0.0174192
	0.00205969	320.982	47.832	3.6	99.8184	-0.0378303	0.15964	0.00205969		0.00610462	338.87	65.72	3.6	99.5144	-0.23749	0.46781	0.00610462		0.00857045	356.789	83.639	3.6	99.3227	-0.37886	0.66121	0.00857045		0.012776	374.776	101.626	3.6	99.0072	-0.54699	0.98001	0.012776		0.0175128	410.854	137.704	3.6	98.6453	-0.16749	1.34339	0.0175128
	0.00206988	321.186	48.036	3.64	99.8176	-0.0384497	0.16043	0.00206988		0.00622715	339.271	66.121	3.64	99.505	-0.23375	0.4772	0.00622715		0.00876928	357.395	84.245	3.64	99.3074	-0.39136	0.67655	0.00876928		0.0130322	375.583	102.433	3.64	98.9876	-0.48795	0.99966	0.0130322		0.0175921	412.059	138.909	3.64	98.6392	-0.19592	1.34947	0.0175921
	0.00207879	321.382	48.232	3.68	99.8169	-0.0405837	0.16112	0.00207879		0.00634982	339.673	66.523	3.68	99.4956	-0.23736	0.4866	0.00634982		0.00897797	358	84.85	3.68	99.2913	-0.41435	0.69265	0.00897797		0.0132879	376.394	103.244	3.68	98.968	-0.47635	1.01927	0.0132879		0.0177099	413.262	140.112	3.68	98.6302	-0.20034	1.35851	0.0177099
	0.00209104	321.588	48.438	3.72	99.816	-0.0441218	0.16207	0.00209104		0.00647222	340.073	66.923	3.72	99.4863	-0.23463	0.49598	0.00647222		0.00919715	358.611	85.461	3.72	99.2744	-0.43116	0.70956	0.00919715		0.0135197	377.203	104.053	3.72	98.9502	-0.4233	1.03705	0.0135197		0.0178018	414.468	141.318	3.72	98.6231	-0.17811	1.36556	0.0178018
	0.00210537	321.787	48.637	3.76	99.8149	-0.0488756	0.16318	0.00210537		0.00659619	340.476	67.326	3.76	99.4768	-0.23789	0.50548	0.00659619		0.00942515	359.221	86.071	3.76	99.2568	-0.44855	0.72715	0.00942515		0.0137505	378.013	104.863	3.76	98.9325	-0.42383	1.05476	0.0137505		0.0178939	415.674	142.524	3.76	98.6161	-0.15142	1.37262	0.0178939
	0.0021233	321.986	48.836	3.8	99.8135	-0.0545828	0.16457	0.0021233		0.00672081	340.876	67.726	3.8	99.4672	-0.24162	0.51503	0.00672081		0.00966209	359.828	86.678	3.8	99.2385	-0.46604	0.74543	0.00966209		0.013957	378.824	105.674	3.8	98.9166	-0.43605	1.0706	0.013957		0.0179602	416.879	143.729	3.8	98.611	-0.11882	1.37771	0.0179602
	0.0021473	322.188	49.038	3.84	99.8116	-0.0609199	0.16643	0.0021473		0.00684961	341.281	68.131	3.84	99.4573	-0.25207	0.5249	0.00684961		0.00990953	360.437	87.287	3.84	99.2194	-0.48499	0.76452	0.00990953		0.0141865	379.629	106.479	3.84	98.899	-0.46757	1.0882	0.0141865		0.0180394	418.082	144.932	3.84	98.6049	-0.21699	1.38378	0.0180394
	0.00217994	322.392	49.242	3.88	99.8091	-0.0675234	0.16896	0.00217994		0.00698114	341.684	68.534	3.88	99.4473	-0.24957	0.53498	0.00698114		0.0101637	361.041	87.891	3.88	99.1998	-0.49474	0.78413	0.0101637		0.0144393	380.438	107.288	3.88	98.8796	-0.44444	1.10759	0.0144393		0.0181687	419.285	146.135	3.88	98.595	-0.21698	1.3937	0.0181687
	0.00221865	322.597	49.447	3.92	99.8061	-0.07402	0.17196	0.00221865		0.00711177	342.086	68.936	3.92	99.4373	-0.25335	0.54499	0.00711177		0.0104213	361.644	88.494	3.92	99.1799	-0.49661	0.804	0.0104213		0.0146799	381.245	108.095	3.92	98.8612	-0.45847	1.12605	0.0146799		0.0182473	420.488	147.338	3.92	98.589	-0.14569	1.39973	0.0182473
	0.002266	322.798	49.648	3.96	99.8024	-0.080062	0.17563	0.002266		0.00724683	342.492	69.342	3.96	99.4269	-0.261	0.55534	0.00724683		0.0106788	362.251	89.101	3.96	99.1601	-0.49745	0.82387	0.0106788		0.0149208	382.052	108.902	3.96	98.8427	-0.46383	1.14453	0.0149208		0.018326	421.689	148.539	3.96	98.5829	-0.11882	1.40577	0.018326
	0.00231864	323.001	49.851	4	99.7983	-0.0853644	0.17971	0.00231864		0.00738463	342.893	69.743	4	99.4163	-0.27164	0.5659	0.00738463		0.0109357	362.858	89.708	4	99.1402	-0.48804	0.84369	0.0109357		0.0151371	382.857	109.707	4	98.8261	-0.42142	1.16112	0.0151371		0.0183793	422.894	149.744	4	98.5789	-0.1316	1.40986	0.0183793
	0.00237424	323.201	50.051	4.04	99.794	-0.0897376	0.18402	0.00237424		0.00752948	343.3	70.15	4.04	99.4052	-0.2791	0.577	0.00752948		0.0111842	363.462	90.312	4.04	99.1211	-0.47205	0.86286	0.0111842		0.0153652	383.666	110.516	4.04	98.8086	-0.38069	1.17862	0.0153652		0.0184578	424.096	150.946	4.04	98.5728	-0.12503	1.41588	0.0184578
	0.00243308	323.403	50.253	4.08	99.7895	-0.0931104	0.18858	0.00243308		0.00767524	343.705	70.555	4.08	99.3941	-0.28363	0.58817	0.00767524		0.0114249	364.068	90.918	4.08	99.1025	-0.45345	0.88143	0.0114249		0.0155457	384.468	111.318	4.08	98.7948	-0.38902	1.19246	0.0155457		0.0185354	425.297	152.147	4.08	98.5669	-0.15514	1.42183	0.0185354
	0.00249372	323.602	50.452	4.12	99.7848	-0.095539	0.19328	0.00249372		0.0078274	344.107	70.957	4.12	99.3824	-0.29645	0.59983	0.0078274		0.0116551	364.674	91.524	4.12	99.0847	-0.43721	0.89919	0.0116551		0.0157501	385.278	112.128	4.12	98.7791	-0.28906	1.20814	0.0157501		0.0186261	426.497	153.347	4.12	98.5599	-0.24726	1.42879	0.0186261
	0.00255268	323.805	50.655	4.16	99.7802	-0.0971982	0.19785	0.00255268		0.00798477	344.509	71.359	4.16	99.3704	-0.3072	0.61189	0.00798477		0.0118765	365.284	92.134	4.16	99.0677	-0.41279	0.91627	0.0118765		0.0158576	386.084	112.934	4.16	98.7708	-0.21304	1.21639	0.0158576		0.0187809	427.696	154.546	4.16	98.5481	-0.27145	1.44066	0.0187809
	0.00260751	324.009	50.859	4.2	99.7759	-0.0983566	0.2021	0.00260751		0.00814697	344.911	71.761	4.2	99.3579	-0.31718	0.62432	0.00814697		0.0120854	365.887	92.737	4.2	99.0516	-0.39915	0.93239	0.0120854		0.0159764	386.885	113.735	4.2	98.7617	-0.24436	1.2255	0.0159764		0.0189233	428.895	155.745	4.2	98.5371	-0.31014	1.45159	0.0189233
	0.00265796	324.211	51.061	4.24	99.772	-0.099337	0.20601	0.00265796		0.00831531	345.316	72.166	4.24	99.345	-0.32077	0.63722	0.00831531		0.0122889	366.497	93.347	4.24	99.0358	-0.38273	0.94809	0.0122889		0.0161086	387.696	114.546	4.24	98.7516	-0.26339	1.23564	0.0161086		0.0190922	430.101	156.951	4.24	98.5242	-0.33244	1.46454	0.0190922
	0.00270183	324.408	51.258	4.28	99.7686	-0.10047	0.20941	0.00270183		0.00848247	345.716	72.566	4.28	99.3322	-0.324	0.65003	0.00848247		0.0124833	367.098	93.948	4.28	99.0208	-0.36987	0.96309	0.0124833		0.0162639	388.5	115.35	4.28	98.7397	-0.30414	1.24755	0.0162639		0.019273	431.3	158.15	4.28	98.5103	-0.33061	1.47841	0.019273
	0.00274583	324.615	51.465	4.32	99.7652	-0.10204	0.21282	0.00274583		0.00865198	346.12	72.97	4.32	99.3192	-0.32535	0.66302	0.00865198		0.0126727	367.707	94.557	4.32	99.0062	-0.36093	0.9777	0.0126727		0.0164058	389.301	116.151	4.32	98.7288	-0.21648	1.25844	0.0164058		0.0194155	432.501	159.351	4.32	98.4994	-0.19651	1.48934	0.0194155
	0.00278685	324.816	51.666	4.36	99.762	-0.10427	0.216	0.00278685		0.00882384	346.524	73.374	4.36	99.306	-0.3325	0.67619	0.00882384		0.0128556	368.314	95.164	4.36	98.9921	-0.34474	0.99181	0.0128556		0.0165121	390.106	116.956	4.36	98.7207	-0.19461	1.26659	0.0165121		0.0195196	433.704	160.554	4.36	98.4914	-0.21254	1.49733	0.0195196
	0.00282995	325.017	51.867	4.4	99.7587	-0.10724	0.21934	0.00282995		0.00899831	346.93	73.78	4.4	99.2927	-0.33482	0.68956	0.00899831		0.0130332	368.916	95.766	4.4	98.9784	-0.34135	1.00551	0.0130332		0.0166411	390.907	117.757	4.4	98.7108	-0.35109	1.27649	0.0166411		0.0196486	434.904	161.754	4.4	98.4815	-0.21979	1.50722	0.0196486
	0.00287962	325.222	52.072	4.44	99.7549	-0.11092	0.22319	0.00287962		0.00917148	347.331	74.181	4.44	99.2794	-0.32938	0.70283	0.00917148		0.0132086	369.522	96.372	4.44	98.9649	-0.33359	1.01904	0.0132086		0.0168432	391.71	118.56	4.44	98.6953	-0.36327	1.29199	0.0168432		0.0197522	436.101	162.951	4.44	98.4735	-0.25941	1.51517	0.0197522
	0.00293278	325.424	52.274	4.48	99.7507	-0.11516	0.22731	0.00293278		0.00934334	347.735	74.585	4.48	99.2662	-0.32867	0.716	0.00934334		0.0133803	370.123	96.973	4.48	98.9517	-0.33265	1.03229	0.0133803		0.0170216	392.509	119.359	4.48	98.6816	-0.37446	1.30567	0.0170216		0.0199073	437.301	164.151	4.48	98.4616	-0.31259	1.52707	0.0199073
	0.00299019	325.625	52.475	4.52	99.7463	-0.11972	0.23176	0.00299019		0.00951494	348.139	74.989	4.52	99.2531	-0.32873	0.72915	0.00951494		0.013552	370.726	97.576	4.52	98.9384	-0.33044	1.04554	0.013552		0.0172466	393.313	120.163	4.52	98.6643	-0.42919	1.32293	0.0172466		0.0201265	438.501	165.351	4.52	98.4448	-0.4662	1.54388	0.0201265
	0.00305341	325.827	52.677	4.56	99.7414	-0.12426	0.23666	0.00305341		0.00968536	348.542	75.392	4.56	99.24	-0.323	0.74221	0.00968536		0.0137256	371.329	98.179	4.56	98.925	-0.33752	1.05893	0.0137256		0.0174254	394.116	120.966	4.56	98.6506	-0.31259	1.33665	0.0174254		0.0203845	439.703	166.553	4.56	98.425	-0.45283	1.56367	0.0203845
	0.00312515	326.027	52.877	4.6	99.7358	-0.12843	0.24222	0.00312515		0.0098537	348.941	75.791	4.6	99.2271	-0.3258	0.75511	0.0098537		0.0139012	371.931	98.781	4.6	98.9115	-0.34207	1.07248	0.0139012		0.0176023	394.913	121.763	4.6	98.637	-0.3492	1.35022	0.0176023		0.0205522	440.902	167.752	4.6	98.4122	-0.18884	1.57654	0.0205522
	0.00319933	326.225	53.075	4.64	99.7301	-0.13186	0.24797	0.00319933		0.0100244	349.341	76.191	4.64	99.2141	-0.32529	0.76819	0.0100244		0.0140817	372.533	99.383	4.64	98.8975	-0.35544	1.0864	0.0140817		0.0177442	395.716	122.566	4.64	98.6261	-0.10436	1.3611	0.0177442		0.0206295	442.098	168.948	4.64	98.4062	-0.2347	1.58247	0.0206295
	0.003277	326.425	53.275	4.68	99.7241	-0.13424	0.25399	0.003277		0.0101944	349.74	76.59	4.68	99.201	-0.32956	0.78122	0.0101944		0.0142688	373.136	99.986	4.68	98.8831	-0.36366	1.10084	0.0142688		0.0177434	396.52	123.37	4.68	98.6262	0.0191949	1.36104	0.0177434		0.0207974	443.297	170.147	4.68	98.3934	-0.36305	1.59535	0.0207974
	0.00335661	326.623	53.473	4.72	99.7179	-0.13531	0.26016	0.00335661		0.0103676	350.138	76.988	4.72	99.1877	-0.33404	0.79449	0.0103676		0.0144583	373.732	100.582	4.72	98.8685	-0.37146	1.11546	0.0144583		0.0177408	397.319	124.169	4.72	98.6264	-0.0591915	1.36084	0.0177408		0.0209779	444.493	171.343	4.72	98.3795	-0.34881	1.60919	0.0209779
	0.00344202	326.825	53.675	4.76	99.7113	-0.13493	0.26678	0.00344202		0.0105439	350.54	77.39	4.76	99.1742	-0.34062	0.808	0.0105439		0.0146546	374.337	101.187	4.76	98.8533	-0.37906	1.1306	0.0146546		0.0178096	398.118	124.968	4.76	98.6211	-0.14179	1.36612	0.0178096		0.0211725	445.695	172.545	4.76	98.3646	-0.32693	1.62412	0.0211725
	0.00352318	327.025	53.875	4.8	99.705	-0.13304	0.27307	0.00352318		0.0107223	350.941	77.791	4.8	99.1606	-0.3423	0.82167	0.0107223		0.0148491	374.936	101.786	4.8	98.8383	-0.37146	1.14561	0.0148491		0.0178898	398.921	125.771	4.8	98.615	-0.17995	1.37227	0.0178898		0.0213407	446.891	173.741	4.8	98.3517	-0.33761	1.63702	0.0213407
	0.00360201	327.225	54.075	4.84	99.6989	-0.12974	0.27918	0.00360201		0.0109021	351.343	78.193	4.84	99.1468	-0.34431	0.83545	0.0109021		0.0150391	375.539	102.389	4.84	98.8237	-0.36036	1.16027	0.0150391		0.0179946	399.719	126.569	4.84	98.6069	-0.20086	1.38031	0.0179946		0.0215354	448.091	174.941	4.84	98.3367	-0.45137	1.65196	0.0215354
	0.00367697	327.425	54.275	4.88	99.693	-0.1252	0.28499	0.00367697		0.0110823	351.742	78.592	4.88	99.133	-0.34803	0.84926	0.0110823		0.0152228	376.136	102.986	4.88	98.8095	-0.34707	1.17444	0.0152228		0.0180872	400.518	127.368	4.88	98.5998	-0.19231	1.38741	0.0180872		0.0217945	449.291	176.141	4.88	98.3169	-0.47835	1.67183	0.0217945
	0.00374742	327.626	54.476	4.92	99.6876	-0.11971	0.29045	0.00374742		0.0112647	352.144	78.994	4.92	99.119	-0.35035	0.86324	0.0112647		0.0153981	376.737	103.587	4.92	98.796	-0.32611	1.18796	0.0153981		0.0181926	401.317	128.167	4.92	98.5917	-0.14485	1.3955	0.0181926		0.0220398	450.49	177.34	4.92	98.2981	-0.42473	1.69065	0.0220398
	0.00381128	327.823	54.673	4.96	99.6826	-0.11367	0.2954	0.00381128		0.0114457	352.544	79.394	4.96	99.1051	-0.34188	0.87711	0.0114457		0.0155606	377.34	104.19	4.96	98.7834	-0.3008	1.2005	0.0155606		0.018249	402.119	128.969	4.96	98.5874	-0.14185	1.39982	0.018249		0.0222217	451.69	178.54	4.96	98.2841	-0.36564	1.7046	0.0222217
	0.00386947	328.025	54.875	5	99.6781	-0.10751	0.29991	0.00386947		0.0116233	352.946	79.796	5	99.0915	-0.33596	0.89072	0.0116233		0.0157097	377.94	104.79	5	98.7719	-0.27478	1.212	0.0157097		0.0183411	402.917	129.767	5	98.5803	-0.17188	1.40689	0.0183411		0.0224295	452.893	179.743	5	98.2682	-0.42804	1.72054	0.0224295
	0.00392121	328.224	55.074	5.04	99.6741	-0.10168	0.30392	0.00392121		0.0117964	353.346	80.196	5.04	99.0783	-0.32971	0.90398	0.0117964		0.0158455	378.54	105.39	5.04	98.7615	-0.24893	1.22248	0.0158455		0.0184214	403.717	130.567	5.04	98.5742	-0.1423	1.41305	0.0184214		0.0226502	454.093	180.943	5.04	98.2512	-0.47255	1.73747	0.0226502
	0.00396404	328.424	55.274	5.08	99.6708	-0.0966415	0.30724	0.00396404		0.0119678	353.746	80.596	5.08	99.0651	-0.32629	0.91712	0.0119678		0.0159697	379.137	105.987	5.08	98.7519	-0.23417	1.23206	0.0159697		0.0184897	404.516	131.366	5.08	98.569	-0.14919	1.41829	0.0184897		0.02296	455.292	182.142	5.08	98.2275	-0.70062	1.76124	0.02296
	0.00399914	328.623	55.473	5.12	99.6681	-0.0927811	0.30996	0.00399914		0.0121358	354.148	80.998	5.12	99.0523	-0.3182	0.92999	0.0121358		0.016087	379.739	106.589	5.12	98.7428	-0.21687	1.24111	0.016087		0.0185814	405.314	132.164	5.12	98.5619	-0.15696	1.42532	0.0185814		0.0233468	456.494	183.344	5.12	98.1978	-0.64073	1.79091	0.0233468
	0.00403307	328.823	55.673	5.16	99.6655	-0.0904031	0.31259	0.00403307		0.0123011	354.546	81.396	5.16	99.0396	-0.31611	0.94266	0.0123011		0.0161955	380.338	107.188	5.16	98.7345	-0.20467	1.24948	0.0161955		0.0186493	406.111	132.961	5.16	98.5567	-0.15232	1.43053	0.0186493		0.0235933	457.693	184.543	5.16	98.1789	-0.34269	1.80982	0.0235933
	0.00406494	329.022	55.872	5.2	99.663	-0.0896906	0.31506	0.00406494		0.0124661	354.946	81.796	5.2	99.0269	-0.31525	0.9553	0.0124661		0.0162994	380.936	107.786	5.2	98.7264	-0.19712	1.2575	0.0162994		0.0187416	406.914	133.764	5.2	98.5496	-0.1555	1.43761	0.0187416		0.023776	458.894	185.744	5.2	98.1649	-0.37566	1.82383	0.023776
	0.00409629	329.223	56.073	5.24	99.6606	-0.0906878	0.31749	0.00409629		0.0126297	355.348	82.198	5.24	99.0144	-0.3115	0.96784	0.0126297		0.0164017	381.534	108.384	5.24	98.7185	-0.19627	1.26539	0.0164017		0.0188206	407.71	134.56	5.24	98.5436	-0.1451	1.44367	0.0188206		0.0239713	460.094	186.944	5.24	98.1499	-0.44091	1.83881	0.0239713
	0.00412751	329.425	56.275	5.28	99.6581	-0.0932964	0.31991	0.00412751		0.0127931	355.746	82.596	5.28	99.0019	-0.31692	0.98036	0.0127931		0.0165027	382.13	108.98	5.28	98.7108	-0.19529	1.27318	0.0165027		0.0188994	408.504	135.354	5.28	98.5375	-0.16122	1.44971	0.0188994		0.0242307	461.292	188.142	5.28	98.13	-0.49586	1.85871	0.0242307
	0.00416402	329.622	56.472	5.32	99.6553	-0.0972883	0.32274	0.00416402		0.0129591	356.147	82.997	5.32	98.9892	-0.31899	0.99308	0.0129591		0.0166035	382.732	109.582	5.32	98.703	-0.19573	1.28096	0.0166035		0.0189793	409.305	136.155	5.32	98.5314	-0.14772	1.45584	0.0189793		0.0244776	462.492	189.342	5.32	98.1111	-0.50356	1.87765	0.0244776
	0.00420867	329.822	56.672	5.36	99.6518	-0.10233	0.3262	0.00420867		0.0131275	356.553	83.403	5.36	98.9762	-0.32062	1.00599	0.0131275		0.0167062	383.335	110.185	5.36	98.6951	-0.1977	1.28888	0.0167062		0.0190819	410.1	136.95	5.36	98.5235	-0.19059	1.46371	0.0190819		0.0247504	463.689	190.539	5.36	98.0901	-0.5021	1.89858	0.0247504
	0.00426144	330.023	56.873	5.4	99.6478	-0.10805	0.33029	0.00426144		0.0132918	356.95	83.8	5.4	98.9637	-0.31544	1.01858	0.0132918		0.0168084	383.936	110.786	5.4	98.6872	-0.1952	1.29677	0.0168084		0.0191497	410.901	137.751	5.4	98.5183	-0.10899	1.46891	0.0191497		0.0250108	464.887	191.737	5.4	98.0702	-0.51587	1.91855	0.0250108
	0.00432337	330.222	57.072	5.44	99.6429	-0.11403	0.33509	0.00432337		0.0134571	357.351	84.201	5.44	98.951	-0.3159	1.03125	0.0134571		0.0169089	384.532	111.382	5.44	98.6794	-0.19602	1.30452	0.0169089		0.0191812	411.699	138.549	5.44	98.5159	-0.0376528	1.47133	0.0191812		0.0253106	466.09	192.94	5.44	98.0472	-0.69041	1.94155	0.0253106
	0.00438917	330.418	57.268	5.48	99.6379	-0.11993	0.34019	0.00438917		0.0136234	357.75	84.6	5.48	98.9382	-0.31904	1.04399	0.0136234		0.0170115	385.133	111.983	5.48	98.6715	-0.19656	1.31244	0.0170115		0.0192129	412.498	139.348	5.48	98.5135	-0.10079	1.47376	0.0192129		0.0257259	467.291	194.141	5.48	98.0153	-0.81399	1.97341	0.0257259
	0.0044631	330.618	57.468	5.52	99.6321	-0.12547	0.34592	0.0044631		0.0137886	358.147	84.997	5.52	98.9256	-0.32127	1.05665	0.0137886		0.0171133	385.73	112.58	5.52	98.6637	-0.19821	1.32029	0.0171133		0.0193039	413.297	140.147	5.52	98.5065	-0.16975	1.48074	0.0193039		0.0261409	468.492	195.342	5.52	97.9835	-0.8195	2.00524	0.0261409
	0.00454231	330.819	57.669	5.56	99.626	-0.13049	0.35206	0.00454231		0.0139589	358.549	85.399	5.56	98.9125	-0.32521	1.0697	0.0139589		0.0172162	386.332	113.182	5.56	98.6557	-0.19592	1.32823	0.0172162		0.0193702	414.093	140.943	5.56	98.5014	-0.10818	1.48583	0.0193702		0.0265691	469.693	196.543	5.56	97.9506	-0.74227	2.03809	0.0265691
	0.00461947	331.018	57.868	5.6	99.62	-0.13496	0.35804	0.00461947		0.0141281	358.949	85.799	5.6	98.8996	-0.32469	1.08267	0.0141281		0.0173164	386.928	113.778	5.6	98.648	-0.19379	1.33596	0.0173164		0.0194127	414.888	141.738	5.6	98.4981	-0.0985712	1.48909	0.0194127		0.0269207	470.893	197.743	5.6	97.9236	-0.60739	2.06506	0.0269207
	0.00469417	331.219	58.069	5.64	99.6142	-0.13895	0.36383	0.00469417		0.0142986	359.349	86.199	5.64	98.8865	-0.32905	1.09573	0.0142986		0.0174165	387.528	114.378	5.64	98.6403	-0.19026	1.34368	0.0174165		0.0194679	415.688	142.538	5.64	98.4939	-0.0760988	1.49332	0.0194679		0.0272209	472.095	198.945	5.64	97.9006	-0.61965	2.08809	0.0272209
	0.00476565	331.414	58.264	5.68	99.6087	-0.1426	0.36937	0.00476565		0.01447	359.746	86.596	5.68	98.8734	-0.32969	1.10887	0.01447		0.0175146	388.124	114.974	5.68	98.6327	-0.18822	1.35125	0.0175146		0.0195108	416.486	143.336	5.68	98.4906	-0.10748	1.49661	0.0195108		0.02756	473.294	200.144	5.68	97.8746	-0.67426	2.1141	0.02756
	0.00484048	331.62	58.47	5.72	99.6029	-0.14611	0.37517	0.00484048		0.0146416	360.15	87	5.72	98.8602	-0.32442	1.12202	0.0146416		0.0176113	388.724	115.574	5.72	98.6252	-0.18428	1.35871	0.0176113		0.019578	417.287	144.137	5.72	98.4855	-0.0963052	1.50177	0.019578		0.0279507	474.494	201.344	5.72	97.8446	-0.80168	2.14407	0.0279507
	0.00491106	331.818	58.668	5.76	99.5974	-0.14966	0.38064	0.00491106		0.0148095	360.551	87.401	5.76	98.8474	-0.31769	1.13488	0.0148095		0.0177047	389.322	116.172	5.76	98.618	-0.17534	1.36592	0.0177047		0.0196207	418.087	144.937	5.76	98.4822	-0.11414	1.50504	0.0196207		0.0283799	475.694	202.544	5.76	97.8117	-0.88476	2.17699	0.0283799
	0.00498253	332.022	58.872	5.8	99.5919	-0.15339	0.38618	0.00498253		0.0149731	360.949	87.799	5.8	98.8348	-0.30955	1.14742	0.0149731		0.0177934	389.922	116.772	5.8	98.6112	-0.16778	1.37276	0.0177934		0.0196992	418.886	145.736	5.8	98.4762	-0.18959	1.51106	0.0196992		0.0288471	476.893	203.743	5.8	97.7759	-0.83854	2.21283	0.0288471
	0.00505582	332.226	59.076	5.84	99.5862	-0.15736	0.39186	0.00505582		0.0151331	361.347	88.197	5.84	98.8226	-0.30356	1.15968	0.0151331		0.0178788	390.521	117.371	5.84	98.6046	-0.1582	1.37935	0.0178788		0.0198017	419.69	146.54	5.84	98.4683	-0.20307	1.51893	0.0198017		0.0292766	478.093	204.943	5.84	97.7429	-0.85484	2.24578	0.0292766
	0.00513181	332.422	59.272	5.88	99.5803	-0.16151	0.39775	0.00513181		0.0152897	361.748	88.598	5.88	98.8106	-0.2954	1.17168	0.0152897		0.017957	391.116	117.966	5.88	98.5986	-0.14855	1.38538	0.017957		0.0198921	420.489	147.339	5.88	98.4614	-0.16352	1.52586	0.0198921		0.0297444	479.29	206.14	5.88	97.707	-0.93094	2.28166	0.0297444
	0.00521245	332.627	59.477	5.92	99.574	-0.16571	0.404	0.00521245		0.0154391	362.15	89	5.92	98.7991	-0.27758	1.18313	0.0154391		0.0180329	391.718	118.568	5.92	98.5927	-0.14114	1.39124	0.0180329		0.0199702	421.289	148.139	5.92	98.4554	-0.10894	1.53185	0.0199702		0.0302511	480.494	207.344	5.92	97.6682	-1.06687	2.32053	0.0302511
	0.00529941	332.826	59.676	5.96	99.5673	-0.16971	0.41074	0.00529941		0.015582	362.549	89.399	5.96	98.7882	-0.26843	1.19408	0.015582		0.0181041	392.319	119.169	5.96	98.5872	-0.13332	1.39673	0.0181041		0.0200355	422.086	148.936	5.96	98.4504	-0.15171	1.53686	0.0200355		0.0308472	481.693	208.543	5.96	97.6225	-1.18464	2.36626	0.0308472
	0.00539063	333.028	59.878	6	99.5602	-0.17322	0.41781	0.00539063		0.015718	362.945	89.795	6	98.7777	-0.25863	1.2045	0.015718		0.0181707	392.921	119.771	6	98.5821	-0.12526	1.40187	0.0181707		0.0201253	422.885	149.735	6	98.4435	-0.15953	1.54375	0.0201253		0.0314697	482.895	209.745	6	97.5747	-1.1781	2.41401	0.0314697
	0.00548881	333.226	60.076	6.04	99.5526	-0.1759	0.42542	0.00548881		0.0158524	363.353	90.203	6.04	98.7674	-0.25114	1.2148	0.0158524		0.0182337	393.522	120.372	6.04	98.5772	-0.11928	1.40673	0.0182337		0.0202149	423.686	150.536	6.04	98.4366	-0.14976	1.55062	0.0202149		0.032066	484.099	210.949	6.04	97.529	-1.17612	2.45975	0.032066
	0.00559177	333.426	60.276	6.08	99.5446	-0.17746	0.4334	0.00559177		0.0159818	363.745	90.595	6.08	98.7575	-0.24978	1.22472	0.0159818		0.0182958	394.121	120.971	6.08	98.5724	-0.12153	1.41152	0.0182958		0.0202927	424.487	151.337	6.08	98.4306	-0.18464	1.55659	0.0202927		0.0327009	485.297	212.147	6.08	97.4803	-1.15365	2.50845	0.0327009
	0.0056946	333.624	60.474	6.12	99.5367	-0.17764	0.44137	0.0056946		0.0161127	364.145	90.995	6.12	98.7475	-0.25381	1.23475	0.0161127		0.0183589	394.721	121.571	6.12	98.5675	-0.12164	1.41639	0.0183589		0.0203939	425.285	152.135	6.12	98.4229	-0.1816	1.56435	0.0203939		0.0333357	486.498	213.348	6.12	97.4316	-1.24889	2.55715	0.0333357
	0.00579937	333.822	60.672	6.16	99.5285	-0.1763	0.44949	0.00579937		0.0162476	364.545	91.395	6.16	98.7371	-0.26302	1.24509	0.0162476		0.0184241	395.321	122.171	6.16	98.5625	-0.13154	1.42142	0.0184241		0.0204838	426.087	152.937	6.16	98.416	-0.15117	1.57125	0.0204838		0.0339831	487.696	214.546	6.16	97.3819	-1.28157	2.60681	0.0339831
	0.00590426	334.022	60.872	6.2	99.5204	-0.17341	0.45762	0.00590426		0.0163862	364.946	91.796	6.2	98.7265	-0.26762	1.25571	0.0163862		0.0184938	395.917	122.767	6.2	98.5571	-0.13838	1.4268	0.0184938		0.0205611	426.884	153.734	6.2	98.4101	-0.17675	1.57718	0.0205611		0.0346563	488.896	215.746	6.2	97.3303	-1.3057	2.65845	0.0346563
	0.00600632	334.22	61.07	6.24	99.5125	-0.16907	0.46553	0.00600632		0.0165287	365.345	92.195	6.24	98.7156	-0.27682	1.26663	0.0165287		0.0185686	396.518	123.368	6.24	98.5514	-0.14999	1.43257	0.0185686		0.0206744	427.686	154.536	6.24	98.4014	-0.24533	1.58587	0.0206744		0.0353553	490.093	216.943	6.24	97.2766	-1.29687	2.71207	0.0353553
	0.00610269	334.422	61.272	6.28	99.505	-0.16351	0.473	0.00610269		0.0166745	365.748	92.598	6.28	98.7044	-0.28333	1.2778	0.0166745		0.0186483	397.117	123.967	6.28	98.5452	-0.15595	1.43872	0.0186483		0.0208241	428.488	155.338	6.28	98.3899	-0.32529	1.59735	0.0208241		0.0360548	491.295	218.145	6.28	97.223	-1.37875	2.76573	0.0360548
	0.00619185	334.618	61.468	6.32	99.4981	-0.15708	0.47991	0.00619185		0.0168247	366.153	93.003	6.32	98.6929	-0.28945	1.28931	0.0168247		0.0187309	397.716	124.566	6.32	98.5388	-0.16157	1.44509	0.0187309		0.0209971	429.286	156.136	6.32	98.3766	-0.28132	1.61062	0.0209971		0.0367672	492.497	219.347	6.32	97.1683	-1.40183	2.82037	0.0367672
	0.00627403	334.82	61.67	6.36	99.4918	-0.15025	0.48628	0.00627403		0.0169747	366.554	93.404	6.36	98.6814	-0.2855	1.30081	0.0169747		0.0188145	398.315	125.165	6.36	98.5324	-0.16114	1.45154	0.0188145		0.0211222	430.09	156.94	6.36	98.367	-0.22632	1.62022	0.0211222		0.0375178	493.696	220.546	6.36	97.1108	-1.44933	2.87795	0.0375178
	0.00634822	335.022	61.872	6.4	99.486	-0.1435	0.49203	0.00634822		0.0171223	366.956	93.806	6.4	98.6701	-0.28018	1.31212	0.0171223		0.0188986	398.914	125.764	6.4	98.5259	-0.16077	1.45803	0.0188986		0.0212117	430.889	157.739	6.4	98.3602	-0.12084	1.62708	0.0212117		0.0382812	494.898	221.748	6.4	97.0522	-1.57211	2.93651	0.0382812
	0.00641402	335.222	62.072	6.44	99.4809	-0.13735	0.49713	0.00641402		0.0172666	367.364	94.214	6.44	98.6591	-0.27161	1.32318	0.0172666		0.01898	399.513	126.363	6.44	98.5196	-0.1538	1.46431	0.01898		0.0212645	431.688	158.538	6.44	98.3561	-0.0785155	1.63113	0.0212645		0.0391469	496.094	222.944	6.44	96.9858	-1.70426	3.00292	0.0391469
	0.00647157	335.423	62.273	6.48	99.4764	-0.13226	0.50159	0.00647157		0.0174064	367.767	94.617	6.48	98.6483	-0.25914	1.33389	0.0174064		0.0190581	400.115	126.965	6.48	98.5136	-0.14405	1.47033	0.0190581		0.0212935	432.488	159.338	6.48	98.3539	-0.063272	1.63336	0.0212935		0.0400386	497.295	224.145	6.48	96.9174	-1.64514	3.07132	0.0400386
	0.00652395	335.623	62.473	6.52	99.4724	-0.12862	0.50565	0.00652395		0.0175362	368.169	95.019	6.52	98.6384	-0.24308	1.34384	0.0175362		0.0191282	400.712	127.562	6.52	98.5082	-0.12801	1.47574	0.0191282		0.0213463	433.286	160.136	6.52	98.3498	-0.17464	1.63741	0.0213463		0.0408788	498.492	225.342	6.52	96.8529	-1.60233	3.13577	0.0408788
	0.00657285	335.822	62.672	6.56	99.4686	-0.12669	0.50944	0.00657285		0.01766	368.57	95.42	6.56	98.6289	-0.22653	1.35332	0.01766		0.0191916	401.312	128.162	6.56	98.5033	-0.11485	1.48063	0.0191916		0.0214828	434.085	160.935	6.56	98.3394	-0.35535	1.64788	0.0214828		0.041732	499.686	226.536	6.56	96.7875	-1.71319	3.20122	0.041732
	0.00662071	336.023	62.873	6.6	99.4649	-0.1266	0.51315	0.00662071		0.0177741	368.969	95.819	6.6	98.6202	-0.21539	1.36207	0.0177741		0.0192473	401.911	128.761	6.6	98.499	-0.10039	1.48493	0.0192473		0.021644	434.887	161.737	6.6	98.327	-0.25409	1.66024	0.021644		0.0426624	500.885	227.735	6.6	96.7161	-1.80628	3.27259	0.0426624
	0.00667142	336.226	63.076	6.64	99.461	-0.12833	0.51708	0.00667142		0.0178841	369.372	96.222	6.64	98.6117	-0.20606	1.3705	0.0178841		0.0192953	402.51	129.36	6.64	98.4953	-0.0864113	1.48863	0.0192953		0.0217686	435.685	162.535	6.64	98.3174	-0.20969	1.6698	0.0217686		0.0435802	502.084	228.934	6.64	96.6457	-1.68891	3.34299	0.0435802
	0.00672625	336.426	63.276	6.68	99.4567	-0.13168	0.52133	0.00672625		0.0179893	369.775	96.625	6.68	98.6037	-0.19592	1.37856	0.0179893		0.0193367	403.114	129.964	6.68	98.4921	-0.0719735	1.49183	0.0193367		0.0218927	436.484	163.334	6.68	98.3079	-0.23803	1.67932	0.0218927		0.0444593	503.28	230.13	6.68	96.5783	-1.81916	3.41043	0.0444593
	0.00678509	336.627	63.477	6.72	99.4522	-0.13638	0.52589	0.00678509		0.0180906	370.176	97.026	6.72	98.5959	-0.19633	1.38632	0.0180906		0.0193708	403.715	130.565	6.72	98.4895	-0.0598248	1.49446	0.0193708		0.022018	437.285	164.135	6.72	98.2983	-0.23512	1.68893	0.022018		0.0454667	504.478	231.328	6.72	96.501	-1.97673	3.4877	0.0454667
	0.00685269	336.828	63.678	6.76	99.4469	-0.14202	0.53113	0.00685269		0.0181935	370.579	97.429	6.76	98.588	-0.19643	1.39421	0.0181935		0.0193977	404.315	131.165	6.76	98.4874	-0.0461686	1.49653	0.0193977		0.0221307	438.087	164.937	6.76	98.2897	-0.21401	1.69758	0.0221307		0.0465127	505.677	232.527	6.76	96.4208	-1.97856	3.56794	0.0465127
	0.00692636	337.032	63.882	6.8	99.4412	-0.14816	0.53684	0.00692636		0.0182952	370.98	97.83	6.8	98.5802	-0.19493	1.402	0.0182952		0.019421	404.913	131.763	6.8	98.4856	-0.0425248	1.49833	0.019421		0.022232	438.885	165.735	6.8	98.2819	-0.19253	1.70535	0.022232		0.0475204	506.881	233.731	6.8	96.3435	-1.96208	3.64524	0.0475204
	0.00701062	337.232	64.082	6.84	99.4347	-0.15436	0.54337	0.00701062		0.0183982	371.38	98.23	6.84	98.5724	-0.19899	1.40989	0.0183982		0.0194407	405.512	132.362	6.84	98.4841	-0.0373305	1.49985	0.0194407		0.0223567	439.685	166.535	6.84	98.2723	-0.2454	1.71491	0.0223567		0.0486049	508.079	234.929	6.84	96.2603	-2.1612	3.72843	0.0486049
	0.00709951	337.432	64.282	6.88	99.4278	-0.1602	0.55026	0.00709951		0.0185033	371.782	98.632	6.88	98.5643	-0.20545	1.41795	0.0185033		0.0194612	406.115	132.965	6.88	98.4825	-0.040371	1.50143	0.0194612		0.0224812	440.486	167.336	6.88	98.2628	-0.29327	1.72446	0.0224812		0.0497405	509.279	236.129	6.88	96.1732	-2.11205	3.81554	0.0497405
	0.00719241	337.631	64.481	6.92	99.4206	-0.16533	0.55746	0.00719241		0.0186122	372.18	99.03	6.92	98.5559	-0.21132	1.42629	0.0186122		0.0194826	406.714	133.564	6.92	98.4809	-0.0424502	1.50308	0.0194826		0.0226298	441.285	168.135	6.92	98.2514	-0.22369	1.73586	0.0226298		0.0508248	510.479	237.329	6.92	96.09	-2.22024	3.89872	0.0508248
	0.00728737	337.828	64.678	6.96	99.4132	-0.1695	0.56482	0.00728737		0.0187245	372.582	99.432	6.96	98.5473	-0.2155	1.4349	0.0187245		0.0195051	407.316	134.166	6.96	98.4791	-0.0467354	1.50482	0.0195051		0.0227426	442.085	168.935	6.96	98.2427	-0.23401	1.74451	0.0227426		0.0520761	511.682	238.532	6.96	95.994	-2.46061	3.9947	0.0520761
	0.00738542	338.027	64.877	7	99.4056	-0.17256	0.57242	0.00738542		0.0188366	372.978	99.828	7	98.5387	-0.21731	1.44349	0.0188366		0.0195316	407.919	134.769	7	98.4771	-0.0547136	1.50686	0.0195316		0.0228794	442.887	169.737	7	98.2322	-0.28244	1.75501	0.0228794		0.0533526	512.882	239.732	7	95.8961	-4.33269	4.09262	0.0533526
	0.00748683	338.227	65.077	7.04	99.3978	-0.17445	0.58028	0.00748683		0.01895	373.38	100.23	7.04	98.5301	-0.2166	1.45218	0.01895		0.0195623	408.517	135.367	7.04	98.4747	-0.0650389	1.50923	0.0195623		0.0230399	443.686	170.536	7.04	98.2199	-0.37212	1.76732	0.0230399		0.0563715	514.081	240.931	7.04	95.6645	-3.0317	4.3242	0.0563715
	0.00758618	338.429	65.279	7.08	99.3901	-0.17523	0.58798	0.00758618		0.0190626	373.78	100.63	7.08	98.5214	-0.21329	1.46081	0.0190626		0.0195986	409.118	135.968	7.08	98.4719	-0.074448	1.51203	0.0195986		0.0232369	444.489	171.339	7.08	98.2048	-0.35421	1.78243	0.0232369		0.0572768	515.283	242.133	7.08	95.5951	-1.94747	4.39364	0.0572768
	0.00768152	338.627	65.477	7.12	99.3827	-0.17499	0.59537	0.00768152		0.019173	374.179	101.029	7.12	98.513	-0.20926	1.46927	0.019173		0.0196395	409.718	136.568	7.12	98.4688	-0.0850077	1.51519	0.0196395		0.0234338	445.291	172.141	7.12	98.1897	-0.37362	1.79753	0.0234338		0.0583611	516.484	243.334	7.12	95.5119	-2.22222	4.47682	0.0583611
	0.00777506	338.829	65.679	7.16	99.3754	-0.17391	0.60262	0.00777506		0.0192789	374.58	101.43	7.16	98.5049	-0.19679	1.47738	0.0192789		0.0196872	410.321	137.171	7.16	98.4651	-0.0963625	1.51887	0.0196872		0.023606	446.089	172.939	7.16	98.1765	-0.31098	1.81074	0.023606		0.0595736	517.683	244.533	7.16	95.4189	-2.31516	4.56983	0.0595736
	0.00786577	339.032	65.882	7.2	99.3684	-0.17217	0.60965	0.00786577		0.0193803	374.983	101.833	7.2	98.4971	-0.19178	1.48515	0.0193803		0.0197388	410.92	137.77	7.2	98.4611	-0.10283	1.52285	0.0197388		0.0237665	446.89	173.74	7.2	98.1642	-0.24411	1.82305	0.0237665		0.0607989	518.883	245.733	7.2	95.3249	-3.58424	4.66382	0.0607989
	0.00795402	339.231	66.081	7.24	99.3615	-0.16993	0.61649	0.00795402		0.0194781	375.385	102.235	7.24	98.4896	-0.18146	1.49265	0.0194781		0.0197935	411.522	138.372	7.24	98.4569	-0.10733	1.52707	0.0197935		0.0238672	447.691	174.541	7.24	98.1565	-0.18399	1.83078	0.0238672		0.06401	520.082	246.932	7.24	95.0786	-5.1084	4.91014	0.06401
	0.00803994	339.434	66.284	7.28	99.3549	-0.16736	0.62315	0.00803994		0.0195705	375.787	102.637	7.28	98.4825	-0.1752	1.49973	0.0195705		0.019849	412.126	138.976	7.28	98.4526	-0.10607	1.53135	0.019849		0.0239797	448.491	175.341	7.28	98.1478	-0.3414	1.83941	0.0239797		0.0656968	521.278	248.128	7.28	94.9492	-3.16907	5.03953	0.0656968
	0.00812394	339.634	66.484	7.32	99.3484	-0.16458	0.62966	0.00812394		0.0196609	376.187	103.037	7.32	98.4756	-0.16716	1.50666	0.0196609		0.0199038	412.725	139.575	7.32	98.4484	-0.10435	1.53558	0.0199038		0.0241999	449.29	176.14	7.32	98.1309	-0.44406	1.8563	0.0241999		0.0672938	522.477	249.327	7.32	94.8267	-2.22762	5.16204	0.0672938
	0.00820587	339.829	66.679	7.36	99.342	-0.16165	0.63601	0.00820587		0.0197452	376.583	103.433	7.36	98.4691	-0.1606	1.51312	0.0197452		0.019957	413.324	140.174	7.36	98.4443	-0.10047	1.53968	0.019957		0.0244202	450.091	176.941	7.36	98.114	-0.40128	1.8732	0.0244202		0.0681735	523.676	250.526	7.36	94.7592	-2.35529	5.22952	0.0681735
	0.00828844	340.031	66.881	7.4	99.3356	-0.15864	0.64241	0.00828844		0.0198297	376.982	103.832	7.4	98.4626	-0.16261	1.51959	0.0198297		0.0200075	413.923	140.773	7.4	98.4404	-0.0940836	1.54358	0.0200075		0.024581	450.888	177.738	7.4	98.1017	-0.24271	1.88553	0.024581		0.0706163	524.879	251.729	7.4	94.5718	-5.08828	5.4169	0.0706163
	0.0083714	340.233	67.083	7.44	99.3292	-0.15558	0.64884	0.0083714		0.0199136	377.38	104.23	7.44	98.4562	-0.15871	1.52602	0.0199136		0.0200548	414.527	141.377	7.44	98.4367	-0.0861093	1.54723	0.0200548		0.0247179	451.688	178.538	7.44	98.0912	-0.22046	1.89603	0.0247179		0.0724695	526.078	252.928	7.44	94.4296	-3.78517	5.55906	0.0724695
	0.00845333	340.433	67.283	7.48	99.3229	-0.15252	0.65519	0.00845333		0.0199963	377.778	104.628	7.48	98.4499	-0.16027	1.53236	0.0199963		0.020096	415.127	141.977	7.48	98.4335	-0.0745872	1.55041	0.020096		0.0248309	452.489	179.339	7.48	98.0825	-0.24773	1.9047	0.0248309		0.0745278	527.279	254.129	7.48	94.2718	-4.08565	5.71695	0.0745278
	0.00853151	340.632	67.482	7.52	99.3168	-0.14952	0.66125	0.00853151		0.0200797	378.181	105.031	7.52	98.4435	-0.15613	1.53875	0.0200797		0.0201325	415.728	142.578	7.52	98.4307	-0.0655417	1.55322	0.0201325		0.0249795	453.288	180.138	7.52	98.0711	-0.29739	1.9161	0.0249795		0.0767013	528.481	255.331	7.52	94.105	-4.21866	5.88368	0.0767013
	0.0086106	340.833	67.683	7.56	99.3107	-0.14669	0.66738	0.0086106		0.0201605	378.577	105.427	7.56	98.4373	-0.15386	1.54494	0.0201605		0.0201638	416.331	143.181	7.56	98.4283	-0.0557526	1.55564	0.0201638		0.0251404	454.089	180.939	7.56	98.0588	-0.34014	1.92844	0.0251404		0.0789133	529.68	256.53	7.56	93.9353	-4.40027	6.05336	0.0789133
	0.00868737	341.035	67.885	7.6	99.3047	-0.1442	0.67333	0.00868737		0.0202385	378.98	105.83	7.6	98.4313	-0.14461	1.55092	0.0202385		0.0201911	416.93	143.78	7.6	98.4262	-0.0508039	1.55774	0.0201911		0.0253254	454.89	181.74	7.6	98.0446	-0.40225	1.94263	0.0253254		0.0812278	530.881	257.731	7.6	93.7578	-4.23147	6.2309	0.0812278
	0.0087604	341.234	68.084	7.64	99.299	-0.14223	0.67899	0.0087604		0.020313	379.38	106.23	7.64	98.4256	-0.14051	1.55663	0.020313		0.0202174	417.529	144.379	7.64	98.4242	-0.0512661	1.55977	0.0202174		0.0255461	455.69	182.54	7.64	98.0277	-0.41825	1.95956	0.0255461		0.0834269	532.08	258.93	7.64	93.5891	-4.29103	6.39959	0.0834269
	0.00882839	341.432	68.282	7.68	99.2938	-0.14101	0.68426	0.00882839		0.0203849	379.782	106.632	7.68	98.4201	-0.13524	1.56214	0.0203849		0.0202433	418.132	144.982	7.68	98.4222	-0.049313	1.56177	0.0202433		0.0257545	456.485	183.335	7.68	98.0117	-0.38913	1.97555	0.0257545		0.0857029	533.28	260.13	7.68	93.4145	-4.56085	6.57418	0.0857029
	0.00889406	341.631	68.481	7.72	99.2887	-0.14078	0.68935	0.00889406		0.0204537	380.184	107.034	7.72	98.4148	-0.12744	1.56741	0.0204537		0.0202696	418.729	145.579	7.72	98.4201	-0.0550294	1.5638	0.0202696		0.0259634	457.285	184.135	7.72	97.9957	-0.38972	1.99157	0.0259634		0.088248	534.48	261.33	7.72	93.2193	-5.13993	6.76941	0.088248
	0.00895716	341.83	68.68	7.76	99.2838	-0.14172	0.69424	0.00895716		0.0205191	380.583	107.433	7.76	98.4098	-0.12349	1.57242	0.0205191		0.0203002	419.33	146.18	7.76	98.4178	-0.0611602	1.56616	0.0203002		0.0261729	458.087	184.937	7.76	97.9796	-0.40632	2.00764	0.0261729		0.0909595	535.678	262.528	7.76	93.0113	-5.20264	6.97741	0.0909595
	0.00901883	342.03	68.88	7.8	99.279	-0.14397	0.69902	0.00901883		0.0205813	380.982	107.832	7.8	98.4051	-0.11825	1.57719	0.0205813		0.0203336	419.929	146.779	7.8	98.4152	-0.068919	1.56874	0.0203336		0.02637	458.885	185.735	7.8	97.9645	-0.35461	2.02276	0.02637		0.0936583	536.876	263.726	7.8	92.8043	-5.66377	7.18443	0.0936583
	0.00908192	342.232	69.082	7.84	99.2741	-0.14758	0.70391	0.00908192		0.0206438	381.382	108.232	7.84	98.4003	-0.1208	1.58198	0.0206438		0.020371	420.533	147.383	7.84	98.4123	-0.0745221	1.57162	0.020371		0.0265553	459.683	186.533	7.84	97.9503	-0.3448	2.03697	0.0265553		0.0965109	538.076	264.926	7.84	92.5855	-5.26628	7.40325	0.0965109
	0.00914514	342.433	69.283	7.88	99.2692	-0.15245	0.70881	0.00914514		0.0207068	381.782	108.632	7.88	98.3954	-0.12225	1.58681	0.0207068		0.020411	421.135	147.985	7.88	98.4092	-0.0785267	1.57471	0.020411		0.0267526	460.488	187.338	7.88	97.9351	-0.39578	2.05211	0.0267526		0.0996709	539.278	266.128	7.88	92.3431	-5.93284	7.64565	0.0996709
	0.00921326	342.637	69.487	7.92	99.2639	-0.15837	0.71409	0.00921326		0.0207727	382.182	109.032	7.92	98.3904	-0.13048	1.59186	0.0207727		0.0204522	421.733	148.583	7.92	98.406	-0.0819357	1.57789	0.0204522		0.026962	461.289	188.139	7.92	97.9191	-0.42306	2.06817	0.026962		0.102664	540.481	267.331	7.92	92.1134	-6.08707	7.87528	0.102664
	0.00928848	342.835	69.685	7.96	99.2581	-0.16503	0.71992	0.00928848		0.0208415	382.586	109.436	7.96	98.3851	-0.13298	1.59713	0.0208415		0.0204963	422.334	149.184	7.96	98.4026	-0.0866826	1.58129	0.0204963		0.0271832	462.088	188.938	7.96	97.9021	-0.40602	2.08514	0.0271832		0.106004	541.679	268.529	7.96	91.8573	-6.54202	8.13143	0.106004
	0.0093726	343.036	69.886	8	99.2516	-0.17199	0.72644	0.0093726		0.0209134	382.985	109.835	8	98.3796	-0.14078	1.60264	0.0209134		0.0205415	422.936	149.786	8	98.3992	-0.0859864	1.58478	0.0205415		0.0273929	462.891	189.741	8	97.886	-0.40104	2.10122	0.0273929		0.109522	542.882	269.732	8	91.5874	-7.02881	8.40134	0.109522
	0.00946614	343.235	70.085	8.04	99.2443	-0.17877	0.73369	0.00946614		0.0209879	383.386	110.236	8.04	98.3739	-0.1453	1.60835	0.0209879		0.0205847	423.534	150.384	8.04	98.3958	-0.0827348	1.58811	0.0205847		0.0276137	463.691	190.541	8.04	97.8691	-0.45963	2.11816	0.0276137		0.11331	544.08	270.93	8.04	91.2968	-7.24531	8.69188	0.11331
	0.00956949	343.44	70.29	8.08	99.2363	-0.1849	0.7417	0.00956949		0.0210643	383.785	110.635	8.08	98.368	-0.14466	1.6142	0.0210643		0.0206276	424.135	150.985	8.08	98.3925	-0.0818103	1.59142	0.0206276		0.0278589	464.488	191.338	8.08	97.8503	-0.50839	2.13697	0.0278589		0.117021	545.28	272.13	8.08	91.0122	-7.22663	8.97653	0.117021
	0.00968006	343.638	70.488	8.12	99.2278	-0.18994	0.75027	0.00968006		0.0211388	384.18	111.03	8.12	98.3623	-0.14386	1.61991	0.0211388		0.0206696	424.734	151.584	8.12	98.3893	-0.0797983	1.59466	0.0206696		0.0281402	465.287	192.137	8.12	97.8287	-0.55315	2.15855	0.0281402		0.120949	546.481	273.331	8.12	90.7108	-7.67475	9.27788	0.120949
	0.00979566	343.835	70.685	8.16	99.2188	-0.19356	0.75923	0.00979566		0.0212141	384.583	111.433	8.16	98.3566	-0.14105	1.62568	0.0212141		0.0207102	425.337	152.187	8.16	98.3862	-0.0783941	1.59779	0.0207102		0.0284456	466.087	192.937	8.16	97.8053	-0.56672	2.18197	0.0284456		0.124903	547.679	274.529	8.16	90.4075	-7.74644	9.58119	0.124903
	0.0099141	344.04	70.89	8.2	99.2096	-0.19556	0.76841	0.0099141		0.021286	384.979	111.829	8.2	98.3511	-0.13268	1.63119	0.021286		0.0207518	425.936	152.786	8.2	98.3829	-0.0805472	1.601	0.0207518		0.0287272	466.885	193.735	8.2	97.7837	-0.48236	2.20357	0.0287272		0.129126	548.88	275.73	8.2	90.0836	-8.46398	9.90514	0.129126
	0.0100302	344.24	71.09	8.24	99.2006	-0.19586	0.77741	0.0100302		0.0213517	385.379	112.229	8.24	98.346	-0.11911	1.63623	0.0213517		0.0207938	426.533	153.383	8.24	98.3797	-0.084213	1.60424	0.0207938		0.0289612	467.687	194.537	8.24	97.7657	-0.44159	2.22152	0.0289612		0.133747	550.077	276.927	8.24	89.7292	-9.01226	10.2596	0.133747
	0.0101417	344.436	71.286	8.28	99.192	-0.19453	0.78605	0.0101417		0.0214097	385.777	112.627	8.28	98.3416	-0.10374	1.64067	0.0214097		0.0208391	427.135	153.985	8.28	98.3762	-0.089961	1.60774	0.0208391		0.029207	468.486	195.336	8.28	97.7469	-0.56907	2.24038	0.029207		0.13852	551.275	278.125	8.28	89.3629	-9.11212	10.6258	0.13852
	0.0102516	344.637	71.487	8.32	99.1835	-0.19175	0.79457	0.0102516		0.0214611	386.174	113.024	8.32	98.3376	-0.0917675	1.64461	0.0214611		0.0208867	427.735	154.585	8.32	98.3725	-0.0947793	1.61141	0.0208867		0.0295363	469.285	196.135	8.32	97.7216	-0.66964	2.26564	0.0295363		0.143269	552.476	279.326	8.32	88.9987	-9.10435	10.99	0.143269
	0.0103541	344.834	71.684	8.36	99.1755	-0.1878	0.80251	0.0103541		0.0215049	386.576	113.426	8.36	98.3343	-0.0758571	1.64797	0.0215049		0.0209382	428.333	155.183	8.36	98.3686	-0.1019	1.61538	0.0209382		0.0298782	470.084	196.934	8.36	97.6954	-0.65068	2.29186	0.0298782		0.148107	553.678	280.528	8.36	88.6276	-9.57956	11.3611	0.148107
	0.010451	345.033	71.883	8.4	99.168	-0.18298	0.81002	0.010451		0.0215391	386.973	113.823	8.4	98.3316	-0.0571101	1.65059	0.0215391		0.0209922	428.93	155.78	8.4	98.3644	-0.1099	1.61955	0.0209922		0.0302202	470.884	197.734	8.4	97.6691	-0.56095	2.3181	0.0302202		0.153162	554.881	281.731	8.4	88.2398	-9.84011	11.7489	0.153162
	0.0105423	345.236	72.086	8.44	99.1609	-0.1776	0.8171	0.0105423		0.021566	387.373	114.223	8.44	98.3296	-0.0473046	1.65265	0.021566		0.0210518	429.529	156.379	8.44	98.3598	-0.11885	1.62415	0.0210518		0.0305026	471.683	198.533	8.44	97.6475	-0.56866	2.33976	0.0305026		0.158474	556.082	282.932	8.44	87.8323	-10.5313	12.1564	0.158474
	0.0106303	345.436	72.286	8.48	99.1541	-0.17194	0.82392	0.0106303		0.0215887	387.772	114.622	8.48	98.3278	-0.0391686	1.65439	0.0215887		0.0211156	430.131	156.981	8.48	98.3549	-0.12461	1.62907	0.0211156		0.0307971	472.484	199.334	8.48	97.6249	-0.57061	2.36235	0.0307971		0.164119	557.285	284.135	8.48	87.3993	-11.1408	12.5894	0.164119
	0.0107143	345.638	72.488	8.52	99.1476	-0.16624	0.83043	0.0107143		0.0216075	388.169	115.019	8.52	98.3264	-0.0339521	1.65583	0.0216075		0.0211799	430.728	157.578	8.52	98.3499	-0.12566	1.63403	0.0211799		0.0310799	473.285	200.135	8.52	97.6032	-0.60025	2.38404	0.0310799		0.170033	558.487	285.337	8.52	86.9457	-11.5256	13.043	0.170033
	0.010792	345.836	72.686	8.56	99.1416	-0.16068	0.83645	0.010792		0.0216238	388.57	115.42	8.56	98.3252	-0.0313347	1.65708	0.0216238		0.0212468	431.327	158.177	8.56	98.3448	-0.12975	1.63919	0.0212468		0.0314459	474.086	200.936	8.56	97.5751	-0.73127	2.41212	0.0314459		0.176165	559.685	286.535	8.56	86.4753	-11.9973	13.5134	0.176165
	0.0108722	346.037	72.887	8.6	99.1354	-0.15539	0.84267	0.0108722		0.0216417	388.969	115.819	8.6	98.3238	-0.035778	1.65845	0.0216417		0.0213137	431.928	158.778	8.6	98.3396	-0.12809	1.64435	0.0213137		0.0318125	474.889	201.739	8.6	97.547	-0.70093	2.44024	0.0318125		0.182437	560.881	287.731	8.6	85.9942	-11.8485	13.9946	0.182437
	0.0109513	346.238	73.088	8.64	99.1292	-0.15048	0.8488	0.0109513		0.0216604	389.366	116.216	8.64	98.3224	-0.039246	1.65988	0.0216604		0.02138	432.524	159.374	8.64	98.3345	-0.1283	1.64947	0.02138		0.032167	475.691	202.541	8.64	97.5198	-0.6588	2.46743	0.032167		0.188556	562.082	288.932	8.64	85.5248	-11.7755	14.4639	0.188556
	0.0110263	346.438	73.288	8.68	99.1234	-0.14602	0.85461	0.0110263		0.0216836	389.767	116.617	8.68	98.3206	-0.0484188	1.66166	0.0216836		0.0214461	433.124	159.974	8.68	98.3294	-0.12643	1.65457	0.0214461		0.0325093	476.493	203.343	8.68	97.4935	-0.71361	2.49369	0.0325093		0.19488	563.284	290.134	8.68	85.0397	-13.0107	14.949	0.19488
	0.0111008	346.64	73.49	8.72	99.1176	-0.14207	0.86039	0.0111008		0.0217101	390.169	117.019	8.72	98.3186	-0.0539695	1.66369	0.0217101		0.021511	433.723	160.573	8.72	98.3244	-0.12465	1.65957	0.021511		0.0328997	477.295	204.145	8.72	97.4636	-0.74264	2.52363	0.0328997		0.201626	564.483	291.333	8.72	84.5222	-12.9194	15.4665	0.201626
	0.0111709	346.84	73.69	8.76	99.1122	-0.13871	0.86582	0.0111709		0.0217405	390.566	117.416	8.76	98.3162	-0.0623984	1.66602	0.0217405		0.0215758	434.322	161.172	8.76	98.3194	-0.1242	1.66457	0.0215758		0.0333015	478.094	204.944	8.76	97.4328	-0.76514	2.55445	0.0333015		0.209038	565.683	292.533	8.76	83.9536	-14.2995	16.0351	0.209038
	0.011238	347.038	73.888	8.8	99.107	-0.13599	0.87102	0.011238		0.0217756	390.967	117.817	8.8	98.3135	-0.0716281	1.66871	0.0217756		0.0216399	434.924	161.774	8.8	98.3144	-0.12353	1.66952	0.0216399		0.0337032	478.894	205.744	8.8	97.402	-0.76686	2.58527	0.0337032		0.216067	566.884	293.734	8.8	83.4145	-13.5938	16.5742	0.216067
	0.0113025	347.241	74.091	8.84	99.102	-0.13398	0.87602	0.0113025		0.0218149	391.369	118.219	8.84	98.3105	-0.0761338	1.67172	0.0218149		0.0217037	435.521	162.371	8.84	98.3095	-0.12275	1.67444	0.0217037		0.0340936	479.693	206.543	8.84	97.372	-0.73661	2.61521	0.0340936		0.223133	568.081	294.931	8.84	82.8724	-13.4312	17.1163	0.223133
	0.0113651	347.44	74.29	8.88	99.0972	-0.13272	0.88087	0.0113651		0.0218548	391.768	118.618	8.88	98.3075	-0.0778962	1.67478	0.0218548		0.0217676	436.121	162.971	8.88	98.3046	-0.12412	1.67937	0.0217676		0.034496	480.496	207.346	8.88	97.3412	-0.78046	2.64608	0.034496		0.230225	569.279	296.129	8.88	82.3284	-13.8515	17.6603	0.230225
	0.0114269	347.643	74.493	8.92	99.0924	-0.1322	0.88566	0.0114269		0.0218967	392.169	119.019	8.92	98.3042	-0.0816535	1.67799	0.0218967		0.0218321	436.722	163.572	8.92	98.2996	-0.12373	1.68435	0.0218321		0.0349102	481.294	208.144	8.92	97.3094	-0.83196	2.67785	0.0349102		0.237535	570.477	297.327	8.92	81.7677	-14.1077	18.221	0.237535
	0.0114889	347.842	74.692	8.96	99.0876	-0.13239	0.89047	0.0114889		0.0219387	392.569	119.419	8.96	98.301	-0.0793583	1.68121	0.0219387		0.0218957	437.322	164.172	8.96	98.2947	-0.12239	1.68925	0.0218957		0.0353602	482.095	208.945	8.96	97.2749	-0.88409	2.71237	0.0353602		0.244934	571.675	298.525	8.96	81.2001	-14.1594	18.7887	0.244934
	0.0115507	348.044	74.894	9	99.0828	-0.13317	0.89526	0.0115507		0.0219794	392.967	119.817	9	98.2979	-0.077202	1.68433	0.0219794		0.0219594	437.921	164.771	9	98.2898	-0.12402	1.69417	0.0219594		0.0358224	482.894	209.744	9	97.2394	-0.8869	2.74782	0.0358224		0.252372	572.871	299.721	9	80.6295	-14.5236	19.3592	0.252372
	0.0116137	348.241	75.091	9.04	99.0779	-0.13439	0.90014	0.0116137		0.02202	393.37	120.22	9.04	98.2948	-0.0754179	1.68744	0.02202		0.0220242	438.522	165.372	9.04	98.2848	-0.12521	1.69917	0.0220242		0.0362849	483.696	210.546	9.04	97.2039	-0.92377	2.7833	0.0362849		0.260053	574.067	300.917	9.04	80.0403	-14.5601	19.9484	0.260053
	0.0116821	348.444	75.294	9.08	99.0726	-0.13586	0.90544	0.0116821		0.022058	393.768	120.618	9.08	98.2919	-0.0709188	1.69035	0.022058		0.0220897	439.122	165.972	9.08	98.2797	-0.12807	1.70422	0.0220897		0.0367951	484.496	211.346	9.08	97.1648	-1.00106	2.82244	0.0367951		0.267645	575.261	302.111	9.08	79.4579	-14.7051	20.5308	0.267645
	0.0117528	348.64	75.49	9.12	99.0671	-0.13736	0.91092	0.0117528		0.0220936	394.167	121.017	9.12	98.2892	-0.0666525	1.69308	0.0220936		0.0221576	439.725	166.575	9.12	98.2745	-0.13444	1.70946	0.0221576		0.037329	485.296	212.146	9.12	97.1239	-1.01521	2.86339	0.037329		0.275236	576.458	303.308	9.12	78.8756	-14.3259	21.1131	0.275236
	0.011827	348.838	75.688	9.16	99.0614	-0.13871	0.91667	0.011827		0.0221275	394.569	121.419	9.16	98.2866	-0.0629951	1.69568	0.0221275		0.0222288	440.326	167.176	9.16	98.269	-0.14072	1.71495	0.0222288		0.0378515	486.099	212.949	9.16	97.0838	-0.973	2.90347	0.0378515		0.2827	577.654	304.504	9.16	78.3031	-14.5358	21.6856	0.2827
	0.0119076	349.039	75.889	9.2	99.0551	-0.13977	0.92292	0.0119076		0.0221587	394.969	121.819	9.2	98.2842	-0.0579833	1.69807	0.0221587		0.0223042	440.927	167.777	9.2	98.2632	-0.1508	1.72077	0.0223042		0.0383375	486.899	213.749	9.2	97.0465	-1.00105	2.94075	0.0383375		0.290381	578.849	305.699	9.2	77.7139	-14.8238	22.2749	0.290381
	0.0119902	349.242	76.092	9.24	99.0487	-0.14046	0.92932	0.0119902		0.0221889	395.372	122.222	9.24	98.2819	-0.0562493	1.70038	0.0221889		0.0223851	441.528	168.378	9.24	98.2569	-0.16259	1.72701	0.0223851		0.0388595	487.699	214.549	9.24	97.0065	-1.04057	2.98079	0.0388595		0.298114	580.044	306.894	9.24	77.1207	-14.8929	22.868	0.298114
	0.0120679	349.436	76.286	9.28	99.0427	-0.14082	0.93534	0.0120679		0.022218	395.769	122.619	9.28	98.2796	-0.0562603	1.70261	0.022218		0.022473	442.125	168.975	9.28	98.2502	-0.17633	1.73379	0.022473		0.0394654	488.5	215.35	9.28	96.96	-1.09025	3.02727	0.0394654		0.305936	581.236	308.086	9.28	76.5207	-15.065	23.4681	0.305936
	0.0121458	349.637	76.487	9.32	99.0367	-0.141	0.94138	0.0121458		0.0222478	396.166	123.016	9.32	98.2773	-0.0568056	1.7049	0.0222478		0.0225677	442.727	169.577	9.32	98.2428	-0.1881	1.7411	0.0225677		0.0400115	489.299	216.149	9.32	96.9181	-1.0777	3.06916	0.0400115		0.313669	582.428	309.278	9.32	75.9275	-14.4683	24.0612	0.313669
	0.0122209	349.835	76.685	9.36	99.0308	-0.1412	0.9472	0.0122209		0.0222768	396.564	123.414	9.36	98.2751	-0.0573714	1.70712	0.0222768		0.0226678	443.325	170.175	9.36	98.2351	-0.19721	1.74882	0.0226678		0.0405935	490.103	216.953	9.36	96.8734	-1.14068	3.1138	0.0405935		0.321235	583.619	310.469	9.36	75.3471	-14.9118	24.6416	0.321235
	0.0122933	350.039	76.889	9.4	99.0252	-0.14172	0.95281	0.0122933		0.0223077	396.962	123.812	9.4	98.2728	-0.0584077	1.70949	0.0223077		0.0227719	443.923	170.773	9.4	98.2271	-0.20308	1.75685	0.0227719		0.0411873	490.902	217.752	9.4	96.8279	-1.11662	3.15935	0.0411873		0.329173	584.811	311.661	9.4	74.7382	-15.0411	25.2505	0.329173
	0.0123593	350.239	77.089	9.44	99.0201	-0.14284	0.95793	0.0123593		0.0223375	397.363	124.213	9.44	98.2705	-0.0564293	1.71177	0.0223375		0.0228782	444.523	171.373	9.44	98.2189	-0.20713	1.76505	0.0228782		0.0417691	491.699	218.549	9.44	96.7833	-1.12653	3.20398	0.0417691		0.336868	586.005	312.855	9.44	74.1479	-14.5604	25.8408	0.336868
	0.0124232	350.436	77.286	9.48	99.0152	-0.14484	0.96288	0.0124232		0.0223669	397.761	124.611	9.48	98.2682	-0.056253	1.71402	0.0223669		0.0229861	445.122	171.972	9.48	98.2106	-0.20763	1.77338	0.0229861		0.0423751	492.499	219.349	9.48	96.7368	-1.15635	3.25046	0.0423751		0.344485	587.198	314.048	9.48	73.5636	-14.91	26.4251	0.344485
	0.0124854	350.638	77.488	9.52	99.0103	-0.14789	0.9677	0.0124854		0.0223967	398.162	125.012	9.52	98.2659	-0.05834	1.71631	0.0223967		0.0230932	445.725	172.575	9.52	98.2023	-0.20425	1.78164	0.0230932		0.0429693	493.298	220.148	9.52	96.6912	-1.19536	3.29604	0.0429693		0.352448	588.391	315.241	9.52	72.9528	-15.4324	27.0359	0.352448
	0.0125494	350.84	77.69	9.56	99.0054	-0.15206	0.97266	0.0125494		0.0224262	398.564	125.414	9.56	98.2637	-0.0529574	1.71857	0.0224262		0.0231977	446.325	173.175	9.56	98.1942	-0.1985	1.7897	0.0231977		0.043623	494.098	220.948	9.56	96.6411	-1.2621	3.34618	0.043623		0.360386	589.584	316.434	9.56	72.3439	-15.4267	27.6448	0.360386
	0.0126152	351.04	77.89	9.6	99.0003	-0.15728	0.97776	0.0126152		0.0224525	398.965	125.815	9.6	98.2617	-0.0475547	1.72058	0.0224525		0.0232992	446.923	173.773	9.6	98.1864	-0.19346	1.79753	0.0232992		0.0442766	494.895	221.745	9.6	96.5909	-1.27326	3.39632	0.0442766		0.368209	590.782	317.632	9.6	71.7438	-16.1076	28.2449	0.368209
	0.0126872	351.238	78.088	9.64	98.9947	-0.16333	0.98334	0.0126872		0.0224757	399.363	126.213	9.64	98.2599	-0.044265	1.72236	0.0224757		0.0233982	447.525	174.375	9.64	98.1788	-0.18816	1.80517	0.0233982		0.0449546	495.694	222.544	9.64	96.5389	-1.31118	3.44833	0.0449546		0.376761	591.977	318.827	9.64	71.0877	-15.219	28.901	0.376761
	0.0127701	351.44	78.29	9.68	98.9883	-0.16987	0.98977	0.0127701		0.0224988	399.764	126.614	9.68	98.2581	-0.0422182	1.72413	0.0224988		0.0234942	448.124	174.974	9.68	98.1714	-0.18242	1.81258	0.0234942		0.0456208	496.494	223.344	9.68	96.4878	-1.26776	3.49943	0.0456208		0.384699	593.171	320.021	9.68	70.4788	-15.337	29.5099	0.384699
	0.0128598	351.64	78.49	9.72	98.9813	-0.17645	0.99672	0.0128598		0.0225203	400.168	127.018	9.72	98.2565	-0.0393157	1.72578	0.0225203		0.0235874	448.721	175.571	9.72	98.1642	-0.17943	1.81977	0.0235874		0.0462987	497.294	224.144	9.72	96.4358	-1.36268	3.55143	0.0462987		0.392714	594.367	321.217	9.72	69.8641	-15.4968	30.1247	0.392714
	0.0129598	351.841	78.691	9.76	98.9736	-0.1826	1.00447	0.0129598		0.0225387	400.567	127.417	9.76	98.255	-0.0328891	1.72719	0.0225387		0.0236808	449.324	176.174	9.76	98.157	-0.18018	1.82697	0.0236808		0.0470005	498.093	224.943	9.76	96.382	-1.30906	3.60526	0.0470005		0.400908	595.564	322.414	9.76	69.2355	-15.872	30.7532	0.400908
	0.0130639	352.039	78.889	9.8	98.9655	-0.18784	1.01254	0.0130639		0.0225565	400.968	127.818	9.8	98.2537	-0.0337245	1.72855	0.0225565		0.0237749	449.924	176.774	9.8	98.1497	-0.18255	1.83423	0.0237749		0.0476905	498.895	225.745	9.8	96.329	-1.39038	3.65819	0.0476905		0.409178	596.759	323.609	9.8	68.6011	-15.8212	31.3876	0.409178
	0.0131761	352.236	79.086	9.84	98.9568	-0.19173	1.02124	0.0131761		0.022572	401.369	128.219	9.84	98.2525	-0.0269337	1.72974	0.022572		0.0238692	450.527	177.377	9.84	98.1424	-0.18238	1.84151	0.0238692		0.0484524	499.694	226.544	9.84	96.2706	-1.53388	3.71663	0.0484524		0.417487	597.958	324.808	9.84	67.9637	-16.2122	32.025	0.417487
	0.0132929	352.436	79.286	9.88	98.9477	-0.19395	1.03029	0.0132929		0.0225861	401.769	128.619	9.88	98.2514	-0.0284875	1.73082	0.0225861		0.023965	451.125	177.975	9.88	98.135	-0.18784	1.8489	0.023965		0.0492502	500.498	227.348	9.88	96.2094	-1.51335	3.77783	0.0492502		0.426091	599.155	326.005	9.88	67.3037	-16.8196	32.685	0.426091
	0.0134103	352.635	79.485	9.92	98.9386	-0.19429	1.03939	0.0134103		0.0226014	402.17	129.02	9.92	98.2502	-0.0304689	1.73199	0.0226014		0.0240634	451.727	178.577	9.92	98.1274	-0.19207	1.85649	0.0240634		0.0500357	501.299	228.149	9.92	96.1492	-1.45817	3.83808	0.0500357		0.43499	600.35	327.2	9.92	66.6211	-17.1835	33.3676	0.43499
	0.0135264	352.834	79.684	9.96	98.9296	-0.19265	1.04839	0.0135264		0.0226184	402.575	129.425	9.96	98.2489	-0.0331775	1.7333	0.0226184		0.024165	452.326	179.176	9.96	98.1196	-0.19953	1.86433	0.024165		0.0507973	502.097	228.947	9.96	96.0907	-1.44866	3.8965	0.0507973		0.443991	601.55	328.4	9.96	65.9306	-17.4333	34.0581	0.443991
	0.0136373	353.034	79.884	10	98.9211	-0.18909	1.05698	0.0136373		0.0226358	402.976	129.826	10	98.2476	-0.0355064	1.73463	0.0226358		0.0242696	452.924	179.774	10	98.1115	-0.20321	1.8724	0.0242696		0.0515349	502.897	229.747	10	96.0342	-1.46908	3.95308	0.0515349		0.453158	602.75	329.6	10	65.2274	-17.6357	34.7613	0.453158
	0.0137453	353.236	80.086	10.04	98.9127	-0.18377	1.06535	0.0137453		0.0226551	403.378	130.228	10.04	98.2461	-0.0373826	1.73611	0.0226551		0.0243758	453.525	180.375	10.04	98.1034	-0.20596	1.88059	0.0243758		0.0523326	503.697	230.547	10.04	95.973	-1.52004	4.01427	0.0523326		0.462428	603.947	330.797	10.04	64.5163	-18.1311	35.4724	0.462428
	0.0138447	353.433	80.283	10.08	98.905	-0.17694	1.07306	0.0138447		0.0226756	403.779	130.629	10.08	98.2446	-0.0417099	1.73768	0.0226756		0.0244832	454.126	180.976	10.08	98.0951	-0.20807	1.88888	0.0244832		0.0531182	504.496	231.346	10.08	95.9127	-1.52016	4.07453	0.0531182		0.472134	605.145	331.995	10.08	63.7718	-18.9098	36.2169	0.472134
	0.0139401	353.635	80.485	10.12	98.8976	-0.1689	1.08045	0.0139401		0.0226992	404.179	131.029	10.12	98.2428	-0.0500015	1.73949	0.0226992		0.0245911	454.725	181.575	10.12	98.0867	-0.20821	1.8972	0.0245911		0.0539398	505.298	232.148	10.12	95.8497	-1.66902	4.13755	0.0539398		0.482032	606.343	333.193	10.12	63.0125	-19.0239	36.9762	0.482032
	0.0140272	353.831	80.681	10.16	98.8908	-0.15999	1.0872	0.0140272		0.022727	404.581	131.431	10.16	98.2406	-0.0535941	1.74162	0.022727		0.024699	455.325	182.175	10.16	98.0784	-0.20785	1.90553	0.024699		0.054821	506.094	232.944	10.16	95.7821	-1.62317	4.20515	0.054821		0.492045	607.544	334.394	10.16	62.2445	-19.6658	37.7442	0.492045
	0.0141074	354.032	80.882	10.2	98.8846	-0.15056	1.09342	0.0141074		0.0227546	404.979	131.829	10.2	98.2385	-0.0557161	1.74373	0.0227546		0.0248065	455.93	182.78	10.2	98.0701	-0.20613	1.91382	0.0248065		0.0556785	506.894	233.744	10.2	95.7163	-1.66819	4.27092	0.0556785		0.502532	608.746	335.596	10.2	61.44	-20.4527	38.5487	0.502532
	0.0141822	354.235	81.085	10.24	98.8788	-0.14096	1.09922	0.0141822		0.0227851	405.38	132.23	10.24	98.2362	-0.0584643	1.74607	0.0227851		0.0249132	456.53	183.38	10.24	98.0619	-0.20552	1.92205	0.0249132		0.056572	507.693	234.543	10.24	95.6478	-1.76131	4.33946	0.056572		0.513326	609.945	336.795	10.24	60.612	-20.9288	39.3767	0.513326
	0.0142495	354.435	81.285	10.28	98.8736	-0.13148	1.10443	0.0142495		0.022816	405.777	132.627	10.28	98.2338	-0.0602597	1.74844	0.022816		0.0250197	457.13	183.98	10.28	98.0537	-0.2069	1.93027	0.0250197		0.0574893	508.495	235.345	10.28	95.5774	-1.70721	4.40982	0.0574893		0.524326	611.145	337.995	10.28	59.7682	-21.1606	40.2205	0.524326
	0.01431	354.633	81.483	10.32	98.8689	-0.12242	1.10912	0.01431		0.0228472	406.176	133.026	10.32	98.2314	-0.0589663	1.75083	0.0228472		0.0251277	457.734	184.584	10.32	98.0453	-0.20962	1.9386	0.0251277		0.0583827	509.29	236.14	10.32	95.5089	-1.82387	4.47835	0.0583827		0.535491	612.347	339.197	10.32	58.9117	-21.9587	41.077	0.535491
	0.0143673	354.833	81.683	10.36	98.8645	-0.11402	1.11356	0.0143673		0.0228787	406.573	133.423	10.36	98.229	-0.0612021	1.75324	0.0228787		0.0252381	458.333	185.183	10.36	98.0368	-0.21834	1.94712	0.0252381		0.0593717	510.089	236.939	10.36	95.433	-1.8735	4.55422	0.0593717		0.547247	613.547	340.397	10.36	58.01	-22.7951	41.9787	0.547247
	0.0144189	355.034	81.884	10.4	98.8605	-0.10648	1.11756	0.0144189		0.02291	406.97	133.82	10.4	98.2266	-0.0605059	1.75564	0.02291		0.0253545	458.932	185.782	10.4	98.0278	-0.23224	1.9561	0.0253545		0.0603252	510.891	237.741	10.4	95.3599	-1.8099	4.62736	0.0603252		0.55913	614.746	341.596	10.4	57.0984	-22.9859	42.8903	0.55913
	0.0144631	355.237	82.087	10.44	98.8571	-0.0999664	1.12099	0.0144631		0.0229416	407.369	134.219	10.44	98.2242	-0.0593879	1.75806	0.0229416		0.0254791	459.537	186.387	10.44	98.0182	-0.24792	1.96571	0.0254791		0.0612785	511.691	238.541	10.44	95.2868	-1.86379	4.70048	0.0612785		0.571347	615.944	342.794	10.44	56.1613	-24.3073	43.8274	0.571347
	0.0145056	355.438	82.288	10.48	98.8538	-0.0946055	1.12428	0.0145056		0.0229723	407.769	134.619	10.48	98.2218	-0.0573719	1.76042	0.0229723		0.0256117	460.139	186.989	10.48	98.008	-0.26473	1.97594	0.0256117		0.0622918	512.491	239.341	10.48	95.209	-2.0295	4.77821	0.0622918		0.583538	617.144	343.994	10.48	55.2261	-23.8912	44.7626	0.583538
	0.0145462	355.639	82.489	10.52	98.8506	-0.0904781	1.12743	0.0145462		0.023002	408.168	135.018	10.52	98.2195	-0.0563365	1.76269	0.023002		0.0257539	460.74	187.59	10.52	97.997	-0.28232	1.98691	0.0257539		0.0633288	513.291	240.141	10.52	95.1295	-1.94286	4.85775	0.0633288		0.596907	618.341	345.191	10.52	54.2006	-25.1112	45.7881	0.596907
	0.0145843	355.838	82.688	10.56	98.8477	-0.0876207	1.13038	0.0145843		0.0230305	408.562	135.412	10.56	98.2174	-0.0541074	1.76488	0.0230305		0.0259038	461.342	188.192	10.56	97.9855	-0.29537	1.99848	0.0259038		0.0643418	514.09	240.94	10.56	95.0518	-1.94953	4.93546	0.0643418		0.609277	619.543	346.393	10.56	53.2517	-23.7164	46.737	0.609277
	0.0146192	356.039	82.889	10.6	98.8449	-0.0860231	1.13309	0.0146192		0.0230587	408.964	135.814	10.6	98.2152	-0.0538839	1.76704	0.0230587		0.0260601	461.938	188.788	10.6	97.9734	-0.3071	2.01054	0.0260601		0.0653549	514.889	241.739	10.6	94.9741	-1.96287	5.01317	0.0653549		0.621686	620.743	347.593	10.6	52.2998	-23.6493	47.6889	0.621686
	0.0146558	356.243	83.093	10.64	98.8421	-0.0856276	1.13592	0.0146558		0.0230873	409.362	136.212	10.64	98.213	-0.0555568	1.76923	0.0230873		0.0262218	462.532	189.382	10.64	97.9609	-0.31551	2.02301	0.0262218		0.0664037	515.689	242.539	10.64	94.8936	-2.07236	5.09362	0.0664037		0.633941	621.943	348.793	10.64	51.3598	-23.4935	48.6289	0.633941
	0.0146932	356.443	83.293	10.68	98.8392	-0.0863309	1.13882	0.0146932		0.0231155	409.768	136.618	10.68	98.2108	-0.0503872	1.77139	0.0231155		0.0263866	463.131	189.981	10.68	97.9482	-0.31898	2.03573	0.0263866		0.0675365	516.483	243.333	10.68	94.8067	-2.22406	5.18051	0.0675365		0.646144	623.142	349.992	10.68	50.4237	-23.2535	49.565	0.646144
	0.0147321	356.644	83.494	10.72	98.8362	-0.087988	1.14184	0.0147321		0.0231396	410.17	137.02	10.72	98.209	-0.0432047	1.77324	0.0231396		0.0265519	463.73	190.58	10.72	97.9355	-0.31741	2.04848	0.0265519		0.0686933	517.286	244.136	10.72	94.718	-2.21981	5.26925	0.0686933		0.658206	624.341	351.191	10.72	49.4984	-23.1143	50.4903	0.658206
	0.0147715	356.841	83.691	10.76	98.8332	-0.0904197	1.14489	0.0147715		0.0231608	410.569	137.419	10.76	98.2074	-0.0379086	1.77486	0.0231608		0.0267157	464.334	191.184	10.76	97.9228	-0.31444	2.06112	0.0267157		0.0698621	518.084	244.934	10.76	94.6283	-2.23025	5.3589	0.0698621		0.670243	625.539	352.389	10.76	48.575	-22.8089	51.4137	0.670243
	0.0148183	357.045	83.895	10.8	98.8295	-0.0934217	1.14852	0.0148183		0.0231802	410.97	137.82	10.8	98.2059	-0.0369875	1.77635	0.0231802		0.0268782	464.933	191.783	10.8	97.9103	-0.31278	2.07365	0.0268782		0.0710189	518.886	245.736	10.8	94.5396	-2.24585	5.44764	0.0710189		0.681883	626.737	353.587	10.8	47.6822	-21.8647	52.3065	0.681883
	0.0148667	357.245	84.095	10.84	98.8258	-0.0967767	1.15227	0.0148667		0.0231986	411.37	138.22	10.84	98.2045	-0.0328569	1.77776	0.0231986		0.0270404	465.533	192.383	10.84	97.8978	-0.31505	2.08617	0.0270404		0.0722237	519.686	246.536	10.84	94.4472	-3.62518	5.54005	0.0722237		0.693177	627.934	354.784	10.84	46.8158	-21.3902	53.1729	0.693177
	0.0149173	357.444	84.294	10.88	98.8218	-0.10027	1.15619	0.0149173		0.0232149	411.771	138.621	10.88	98.2032	-0.0304967	1.77901	0.0232149		0.0272054	466.132	192.982	10.88	97.885	-0.32264	2.0989	0.0272054		0.0752001	520.487	247.337	10.88	94.2189	-3.67882	5.76836	0.0752001		0.704022	629.131	355.981	10.88	45.9839	-20.0666	54.0048	0.704022
	0.0149733	357.643	84.493	10.92	98.8175	-0.10368	1.16053	0.0149733		0.0232305	412.175	139.025	10.92	98.202	-0.0295245	1.7802	0.0232305		0.0273755	466.734	193.584	10.92	97.8719	-0.33429	2.11202	0.0273755		0.0761173	521.284	248.134	10.92	94.1485	-1.90942	5.83872	0.0761173		0.714188	630.328	357.178	10.92	45.2041	-19.1964	54.7846	0.714188
	0.0150304	357.844	84.694	10.96	98.8131	-0.10683	1.16496	0.0150304		0.0232464	412.576	139.426	10.96	98.2008	-0.0307596	1.78142	0.0232464		0.0275527	467.332	194.182	10.96	97.8582	-0.35118	2.12569	0.0275527		0.0771423	522.085	248.935	10.96	94.0699	-2.0345	5.91734	0.0771423		0.724123	631.525	358.375	10.96	44.442	-19.0945	55.5467	0.724123
	0.0150902	358.043	84.893	11	98.8084	-0.10956	1.16959	0.0150902		0.0232622	412.979	139.829	11	98.1996	-0.0310245	1.78263	0.0232622		0.02774	467.933	194.783	11	97.8438	-0.37203	2.14014	0.02774		0.078275	522.886	249.736	11	93.983	-2.40134	6.00423	0.078275		0.733969	632.722	359.572	11	43.6867	-18.2311	56.302	0.733969
	0.0151502	358.24	85.09	11.04	98.8038	-0.11173	1.17424	0.0151502		0.023279	413.381	140.231	11.04	98.1983	-0.0348138	1.78392	0.023279		0.0279384	468.533	195.383	11.04	97.8285	-0.39253	2.15545	0.0279384		0.0799945	523.687	250.537	11.04	93.8511	-5.26759	6.13613	0.0799945		0.743174	633.917	360.767	11.04	42.9806	-17.1003	57.0081	0.743174
	0.0152138	358.442	85.292	11.08	98.7989	-0.11324	1.17917	0.0152138		0.0232987	413.783	140.633	11.08	98.1968	-0.0396761	1.78543	0.0232987		0.0281469	469.134	195.984	11.08	97.8124	-0.41122	2.17153	0.0281469		0.0820251	524.492	251.342	11.08	93.6954	-2.06637	6.29189	0.0820251		0.751713	635.112	361.962	11.08	42.3256	-15.6922	57.6631	0.751713
	0.0152776	358.641	85.491	11.12	98.7939	-0.11404	1.18412	0.0152776		0.0233208	414.179	141.029	11.12	98.1951	-0.0468374	1.78712	0.0233208		0.0283645	469.736	196.586	11.12	97.7956	-0.42765	2.18832	0.0283645		0.0831459	525.293	252.143	11.12	93.6094	-2.90415	6.37786	0.0831459		0.759649	636.309	363.159	11.12	41.7168	-14.9596	58.2719	0.759649
	0.015342	358.839	85.689	11.16	98.7889	-0.11408	1.18911	0.015342		0.0233478	414.579	141.429	11.16	98.193	-0.0564713	1.78919	0.0233478		0.0285901	470.334	197.184	11.16	97.7782	-0.44109	2.20573	0.0285901		0.0856433	526.096	252.946	11.16	93.4178	-4.37091	6.56943	0.0856433		0.767239	637.507	364.357	11.16	41.1346	-14.0927	58.8541	0.767239
	0.0154056	359.04	85.89	11.2	98.784	-0.11336	1.19404	0.0154056		0.0233792	414.978	141.828	11.2	98.1906	-0.0634496	1.7916	0.0233792		0.0288213	470.933	197.783	11.2	97.7604	-0.44995	2.22356	0.0288213		0.0872906	526.893	253.743	11.2	93.2914	-3.20273	6.69579	0.0872906		0.774432	638.705	365.555	11.2	40.5828	-13.5349	59.4059	0.774432
	0.0154683	359.237	86.087	11.24	98.7791	-0.11192	1.1989	0.0154683		0.0234141	415.378	142.228	11.24	98.188	-0.0689167	1.79427	0.0234141		0.0290569	471.533	198.383	11.24	97.7422	-0.45832	2.24174	0.0290569		0.0889739	527.691	254.541	11.24	93.1623	-3.26783	6.82491	0.0889739		0.781241	639.901	366.751	11.24	40.0605	-12.5366	59.9282	0.781241
	0.015529	359.438	86.288	11.28	98.7744	-0.1098	1.2036	0.015529		0.0234511	415.779	142.629	11.28	98.1851	-0.0727144	1.79711	0.0234511		0.0292955	472.138	198.988	11.28	97.7238	-0.46085	2.26015	0.0292955		0.0906931	528.492	255.342	11.28	93.0305	-3.31126	6.95678	0.0906931		0.787614	641.097	367.947	11.28	39.5716	-11.8606	60.4171	0.787614
	0.015589	359.638	86.488	11.32	98.7698	-0.10707	1.20825	0.015589		0.02349	416.178	143.028	11.32	98.1821	-0.0758346	1.80009	0.02349		0.0295344	472.737	199.587	11.32	97.7054	-0.46048	2.27858	0.0295344		0.0924602	529.289	256.139	11.32	92.8949	-3.51771	7.09233	0.0924602		0.793564	642.295	369.145	11.32	39.1152	-11.0299	60.8735	0.793564
	0.0156446	359.836	86.686	11.36	98.7655	-0.10384	1.21256	0.0156446		0.0235305	416.58	143.43	11.36	98.1791	-0.0792152	1.80319	0.0235305		0.0297733	473.338	200.188	11.36	97.6869	-0.46097	2.29701	0.0297733		0.094371	530.09	256.94	11.36	92.7483	-3.80612	7.2389	0.094371		0.799476	643.492	370.342	11.36	38.6617	-10.2429	61.327	0.799476
	0.0157008	360.036	86.886	11.4	98.7611	-0.10023	1.21692	0.0157008		0.0235718	416.981	143.831	11.4	98.1759	-0.0788761	1.80636	0.0235718		0.0300126	473.933	200.783	11.4	97.6685	-0.46222	2.31547	0.0300126		0.0963177	530.89	257.74	11.4	92.599	-3.59089	7.38823	0.0963177		0.804606	644.689	371.539	11.4	38.2683	-10.1534	61.7205	0.804606
	0.0157542	360.239	87.089	11.44	98.757	-0.0963589	1.22106	0.0157542		0.0236133	417.382	144.232	11.44	98.1727	-0.0807289	1.80954	0.0236133		0.0302522	474.539	201.389	11.44	97.65	-0.46152	2.33396	0.0302522		0.0982045	531.69	258.54	11.44	92.4543	-3.65294	7.53296	0.0982045		0.809402	645.886	372.736	11.44	37.9003	-8.96096	62.0884	0.809402
	0.0158028	360.438	87.288	11.48	98.7532	-0.0924007	1.22482	0.0158028		0.0236554	417.783	144.633	11.48	98.1695	-0.0801584	1.81276	0.0236554		0.030491	475.141	201.991	11.48	97.6316	-0.45972	2.35238	0.030491		0.100103	532.49	259.34	11.48	92.3086	-3.78768	7.67861	0.100103		0.813853	647.084	373.934	11.48	37.5589	-8.01343	62.4298	0.813853
	0.0158488	360.637	87.487	11.52	98.7497	-0.0885206	1.22839	0.0158488		0.0236974	418.182	145.032	11.52	98.1663	-0.0817103	1.81598	0.0236974		0.0307295	475.74	202.59	11.52	97.6132	-0.46085	2.37078	0.0307295		0.10223	533.289	260.139	11.52	92.1455	-4.2929	7.84171	0.10223		0.817829	648.288	375.138	11.52	37.2539	-7.39322	62.7348	0.817829
	0.0158931	360.839	87.689	11.56	98.7462	-0.0848961	1.23182	0.0158931		0.0237415	418.584	145.434	11.56	98.1629	-0.0863049	1.81936	0.0237415		0.0309685	476.342	203.192	11.56	97.5947	-0.46141	2.38922	0.0309685		0.104464	534.09	260.94	11.56	91.9742	-4.21374	8.01307	0.104464		0.821575	649.483	376.333	11.56	36.9665	-7.06134	63.0222	0.821575
	0.0159325	361.035	87.885	11.6	98.7432	-0.0817026	1.23488	0.0159325		0.0237865	418.984	145.834	11.6	98.1594	-0.087942	1.82281	0.0237865		0.0312089	476.938	203.788	11.6	97.5762	-0.46792	2.40777	0.0312089		0.106638	534.889	261.739	11.6	91.8074	-4.28487	8.17984	0.106638		0.825142	650.68	377.53	11.6	36.693	-6.60022	63.2958	0.825142
	0.0159698	361.24	88.09	11.64	98.7403	-0.079101	1.23777	0.0159698		0.0238341	419.383	146.233	11.64	98.1558	-0.0946942	1.82646	0.0238341		0.0314539	477.535	204.385	11.64	97.5573	-0.47876	2.42667	0.0314539		0.108979	535.692	262.542	11.64	91.6278	-4.41628	8.35946	0.108979		0.828375	651.875	378.725	11.64	36.4449	-5.88251	63.5438	0.828375
	0.0160043	361.438	88.288	11.68	98.7376	-0.077223	1.24044	0.0160043		0.0238845	419.789	146.639	11.68	98.1519	-0.0959681	1.83032	0.0238845		0.031706	478.138	204.988	11.68	97.5378	-0.49532	2.44612	0.031706		0.111261	536.491	263.341	11.68	91.4527	-4.7267	8.53449	0.111261		0.831301	653.07	379.92	11.68	36.2205	-5.12468	63.7682	0.831301
	0.0160369	361.638	88.488	11.72	98.7351	-0.0761562	1.24297	0.0160369		0.0239349	420.188	147.038	11.72	98.1481	-0.0981005	1.83418	0.0239349		0.0319685	478.738	205.588	11.72	97.5176	-0.51818	2.46637	0.0319685		0.113842	537.291	264.141	11.72	91.2548	-4.75362	8.73247	0.113842		0.833688	654.268	381.118	11.72	36.0374	-4.73239	63.9514	0.833688
	0.016068	361.843	88.693	11.76	98.7327	-0.0759314	1.24538	0.016068		0.0239868	420.589	147.439	11.76	98.1441	-0.0999307	1.83816	0.0239868		0.0322438	479.34	206.19	11.76	97.4963	-0.54594	2.48761	0.0322438		0.116208	538.091	264.941	11.76	91.0733	-4.51111	8.91392	0.116208		0.836281	655.461	382.311	11.76	35.8385	-4.84744	64.1502	0.836281
	0.0161001	362.043	88.893	11.8	98.7302	-0.0765128	1.24787	0.0161001		0.0240381	420.986	147.836	11.8	98.1402	-0.0976631	1.84209	0.0240381		0.0325353	479.94	206.79	11.8	97.4738	-0.58061	2.5101	0.0325353		0.118549	538.891	265.741	11.8	90.8937	-4.60853	9.09354	0.118549		0.838642	656.657	383.507	11.8	35.6573	-4.29337	64.3314	0.838642
	0.0161321	362.24	89.09	11.84	98.7277	-0.0777954	1.25035	0.0161321		0.0240898	421.387	148.237	11.84	98.1362	-0.0997585	1.84605	0.0240898		0.0328463	480.541	207.391	11.84	97.4498	-0.61853	2.53409	0.0328463		0.12131	539.694	266.544	11.84	90.682	-5.1055	9.30529	0.12131		0.840811	657.855	384.705	11.84	35.4909	-3.97391	64.4978	0.840811
	0.0161696	362.443	89.293	11.88	98.7248	-0.0796088	1.25325	0.0161696		0.0241418	421.787	148.637	11.88	98.1322	-0.0972943	1.85004	0.0241418		0.0331768	481.139	207.989	11.88	97.4244	-0.65731	2.55959	0.0331768		0.123831	540.493	267.343	11.88	90.4886	-5.76915	9.49867	0.123831		0.842839	659.054	385.904	11.88	35.3354	-3.80762	64.6533	0.842839
	0.0162071	362.641	89.491	11.92	98.7219	-0.081729	1.25616	0.0162071		0.0241908	422.19	149.04	11.92	98.1285	-0.0909763	1.85379	0.0241908		0.0335274	481.736	208.586	11.92	97.3973	-0.69339	2.58664	0.0335274		0.126807	541.292	268.142	11.92	90.2603	-5.86949	9.72695	0.126807		0.84479	660.252	387.102	11.92	35.1857	-3.74391	64.803	0.84479
	0.0162516	362.844	89.694	11.96	98.7184	-0.083897	1.25961	0.0162516		0.0242375	422.594	149.444	11.96	98.1249	-0.0841055	1.85737	0.0242375		0.033895	482.337	209.187	11.96	97.3689	-0.72156	2.615	0.033895		0.129914	542.092	268.942	11.96	90.0219	-5.6456	9.96533	0.129914		0.846793	661.448	388.298	11.96	35.0321	-3.54185	64.9566	0.846793
	0.0163	363.046	89.896	12	98.7147	-0.0858417	1.26336	0.0163		0.0242783	422.993	149.843	12	98.1217	-0.0766578	1.8605	0.0242783		0.0342748	482.937	209.787	12	97.3396	-0.74104	2.6443	0.0342748		0.13295	542.892	269.742	12	89.789	-5.88641	10.1982	0.13295		0.848193	662.645	389.495	12	34.9247	-1.88184	65.064	0.848193
	0.016349	363.247	90.097	12.04	98.7109	-0.0873055	1.26716	0.016349		0.0243168	423.393	150.243	12.04	98.1188	-0.0698458	1.86345	0.0243168		0.0346622	483.534	210.384	12.04	97.3097	-0.75035	2.67419	0.0346622		0.13601	543.689	270.539	12.04	89.5543	-5.82591	10.4329	0.13601		0.849106	663.846	390.696	12.04	34.8547	-2.03665	65.134	0.849106
	0.0164008	363.446	90.296	12.08	98.7069	-0.0880687	1.27117	0.0164008		0.0243518	423.793	150.643	12.08	98.1161	-0.0649451	1.86613	0.0243518		0.0350518	484.13	210.98	12.08	97.2797	-0.75074	2.70425	0.0350518		0.139106	544.492	271.342	12.08	89.3169	-6.12454	10.6704	0.139106		0.850825	665.045	391.895	12.08	34.7228	-5.63148	65.2659	0.850825
	0.0164544	363.646	90.496	12.12	98.7027	-0.0879705	1.27533	0.0164544		0.0243849	424.19	151.04	12.12	98.1136	-0.0632426	1.86867	0.0243849		0.0354391	484.73	211.58	12.12	97.2498	-0.74123	2.73413	0.0354391		0.142333	545.291	272.141	12.12	89.0693	-6.1681	10.9179	0.142333		0.852968	666.245	393.095	12.12	34.5584	-1.90393	65.4303	0.852968
	0.0165097	363.849	90.699	12.16	98.6984	-0.0869243	1.27961	0.0165097		0.0244185	424.587	151.437	12.16	98.111	-0.0659518	1.87124	0.0244185		0.0358205	485.326	212.176	12.16	97.2204	-0.72923	2.76355	0.0358205		0.145513	546.09	272.94	12.16	88.8254	-6.23335	11.1618	0.145513		0.853881	667.442	394.292	12.16	34.4884	-1.91919	65.5003	0.853881
	0.0165627	364.048	90.898	12.2	98.6943	-0.084925	1.28372	0.0165627		0.0244533	424.985	151.835	12.2	98.1083	-0.0672709	1.87391	0.0244533		0.0361953	485.927	212.777	12.2	97.1915	-0.71695	2.79247	0.0361953		0.148907	546.893	273.743	12.2	88.565	-6.70947	11.4222	0.148907		0.854998	668.642	395.492	12.2	34.4027	-2.17758	65.586	0.854998
	0.0166126	364.245	91.095	12.24	98.6904	-0.0820475	1.28759	0.0166126		0.0244899	425.383	152.233	12.24	98.1055	-0.0749626	1.87671	0.0244899		0.0365638	486.528	213.378	12.24	97.163	-0.706	2.8209	0.0365638		0.152422	547.693	274.543	12.24	88.2954	-6.67861	11.6918	0.152422		0.85609	669.84	396.69	12.24	34.3189	-2.0831	65.6698	0.85609
	0.0166596	364.445	91.295	12.28	98.6868	-0.0784373	1.29123	0.0166596		0.0245304	425.789	152.639	12.28	98.1024	-0.0781541	1.87982	0.0245304		0.0369282	487.128	213.978	12.28	97.1349	-0.70146	2.84901	0.0369282		0.155972	548.496	275.346	12.28	88.0231	-6.98226	11.9642	0.155972		0.857348	671.039	397.889	12.28	34.2224	-4.26336	65.7663	0.857348
	0.0167022	364.646	91.496	12.32	98.6835	-0.0742925	1.29453	0.0167022		0.0245714	426.191	153.041	12.32	98.0993	-0.0788826	1.88296	0.0245714		0.037292	487.73	214.58	12.32	97.1069	-0.70445	2.87708	0.037292		0.159666	549.294	276.144	12.32	87.7397	-6.96951	12.2475	0.159666		0.859938	672.239	399.089	12.32	34.0237	-2.56631	65.965	0.859938
	0.0167394	364.844	91.694	12.36	98.6806	-0.0698413	1.29742	0.0167394		0.0246129	426.589	153.439	12.36	98.0961	-0.0809586	1.88614	0.0246129		0.03766	488.329	215.179	12.36	97.0785	-0.71691	2.90547	0.03766		0.163265	550.094	276.944	12.36	87.4637	-7.0846	12.5235	0.163265		0.860889	673.438	400.288	12.36	33.9508	-1.95099	66.0379	0.860889
	0.0167726	365.043	91.893	12.4	98.678	-0.0653155	1.29999	0.0167726		0.0246562	426.99	153.84	12.4	98.0928	-0.0846573	1.88946	0.0246562		0.0380362	488.93	215.78	12.4	97.0494	-0.73654	2.93449	0.0380362		0.167054	550.895	277.745	12.4	87.173	-7.38096	12.8142	0.167054		0.861916	674.635	401.485	12.4	33.872	-1.93578	66.1167	0.861916
	0.0168021	365.245	92.095	12.44	98.6758	-0.0609251	1.30228	0.0168021		0.0247009	427.389	154.239	12.44	98.0894	-0.0861489	1.89288	0.0247009		0.0384244	489.531	216.381	12.44	97.0195	-0.76243	2.96444	0.0384244		0.170928	551.693	278.543	12.44	86.8759	-7.51255	13.1114	0.170928		0.862918	675.833	402.683	12.44	33.7952	-2.0127	66.1935	0.862918
	0.0168273	365.445	92.295	12.48	98.6738	-0.0568366	1.30423	0.0168273		0.0247465	427.791	154.641	12.48	98.0859	-0.0889443	1.89638	0.0247465		0.0388273	490.132	216.982	12.48	96.9884	-0.79249	2.99553	0.0388273		0.174909	552.493	279.343	12.48	86.5705	-7.67657	13.4167	0.174909		0.864047	677.032	403.882	12.48	33.7085	-2.32479	66.2802	0.864047
	0.0168489	365.646	92.496	12.52	98.6721	-0.0531584	1.3059	0.0168489		0.0247933	428.189	155.039	12.52	98.0823	-0.0908532	1.89996	0.0247933		0.0392464	490.73	217.58	12.52	96.9561	-0.82452	3.02786	0.0392464		0.178927	553.294	280.144	12.52	86.2623	-7.82752	13.7249	0.178927		0.865318	678.227	405.077	12.52	33.6111	-3.89162	66.3776	0.865318
	0.0168682	365.845	92.695	12.56	98.6706	-0.0499351	1.3074	0.0168682		0.0248418	428.592	155.442	12.56	98.0786	-0.094387	1.90368	0.0248418		0.0396823	491.331	218.181	12.56	96.9224	-0.85643	3.06149	0.0396823		0.183087	554.091	280.941	12.56	85.9432	-8.06006	14.044	0.183087		0.868382	679.426	406.276	12.56	33.376	-3.69961	66.6127	0.868382
	0.0168896	366.047	92.897	12.6	98.669	-0.0471531	1.30906	0.0168896		0.0248916	428.992	155.842	12.6	98.0747	-0.0968107	1.9075	0.0248916		0.0401339	491.933	218.783	12.6	96.8876	-0.88452	3.09633	0.0401339		0.187332	554.889	281.739	12.6	85.6176	-8.18874	14.3696	0.187332		0.869152	680.622	407.472	12.6	33.3169	-1.12144	66.6718	0.869152
	0.0169105	366.245	93.095	12.64	98.6674	-0.0447539	1.31068	0.0169105		0.0249429	429.393	156.243	12.64	98.0708	-0.10051	1.91143	0.0249429		0.0405994	492.533	219.383	12.64	96.8517	-0.90998	3.13224	0.0405994		0.191576	555.688	282.538	12.64	85.292	-8.1444	14.6952	0.191576		0.869667	681.821	408.671	12.64	33.2775	-1.14823	66.7112	0.869667
	0.0169327	366.445	93.295	12.68	98.6656	-0.0426565	1.3124	0.0169327		0.0249971	429.791	156.641	12.68	98.0667	-0.10632	1.91558	0.0249971		0.0410767	493.134	219.984	12.68	96.8149	-0.93007	3.16907	0.0410767		0.195869	556.492	283.342	12.68	84.9627	-8.31609	15.0245	0.195869		0.870398	683.021	409.871	12.68	33.2214	-1.72145	66.7673	0.870398
	0.0169567	366.643	93.493	12.72	98.6638	-0.0407812	1.31426	0.0169567		0.0250533	430.193	157.043	12.72	98.0623	-0.11012	1.91989	0.0250533		0.0415633	493.733	220.583	12.72	96.7773	-0.94535	3.20661	0.0415633		0.200257	557.293	284.143	12.72	84.6261	-8.56963	15.3611	0.200257		0.871425	684.219	411.069	12.72	33.1426	-2.13886	66.8461	0.871425
	0.0169805	366.845	93.695	12.76	98.6619	-0.0390733	1.3161	0.0169805		0.0251126	430.592	157.442	12.76	98.0578	-0.11727	1.92443	0.0251126		0.0420564	494.333	221.183	12.76	96.7393	-0.95553	3.24465	0.0420564		0.204729	558.089	284.939	12.76	84.2831	-8.74112	15.7041	0.204729		0.872618	685.414	412.264	12.76	33.0511	-3.6322	66.9376	0.872618
	0.0170019	367.043	93.893	12.8	98.6603	-0.0375212	1.31776	0.0170019		0.0251759	430.992	157.842	12.8	98.053	-0.12593	1.92928	0.0251759		0.042554	494.928	221.778	12.8	96.7009	-0.96301	3.28304	0.042554		0.20962	558.889	285.739	12.8	83.908	-9.29713	16.0793	0.20962		0.875182	686.612	413.462	12.8	32.8544	-2.84844	67.1343	0.875182
	0.0170225	367.244	94.094	12.84	98.6587	-0.036166	1.31936	0.0170225		0.0252439	431.39	158.24	12.84	98.0477	-0.13423	1.93449	0.0252439		0.0430546	495.529	222.379	12.84	96.6623	-0.96785	3.32166	0.0430546		0.214259	559.687	286.537	12.84	83.5521	-8.95426	16.4352	0.214259		0.876068	687.809	414.659	12.84	32.7865	-1.77773	67.2022	0.876068
	0.0170414	367.445	94.295	12.88	98.6572	-0.0351009	1.32082	0.0170414		0.0253161	431.79	158.64	12.88	98.0422	-0.14162	1.94003	0.0253161		0.0435576	496.133	222.983	12.88	96.6235	-0.97244	3.36047	0.0435576		0.218947	560.484	287.334	12.88	83.1925	-9.04228	16.7947	0.218947		0.877004	689.005	415.855	12.88	32.7146	-1.85064	67.2741	0.877004
	0.017057	367.646	94.496	12.92	98.656	-0.0344617	1.32203	0.017057		0.0253913	432.192	159.042	12.92	98.0365	-0.14714	1.94579	0.0253913		0.0440631	496.732	223.582	12.92	96.5845	-0.97949	3.39947	0.0440631		0.223682	561.282	288.132	12.92	82.8293	-9.03677	17.1579	0.223682		0.877992	690.208	417.058	12.92	32.6389	-1.87183	67.3498	0.877992
	0.0170701	367.844	94.694	12.96	98.655	-0.0344089	1.32305	0.0170701		0.0254699	432.593	159.443	12.96	98.0304	-0.15243	1.95181	0.0254699		0.0445738	497.334	224.184	12.96	96.5451	-0.99104	3.43887	0.0445738		0.228309	562.08	288.93	12.96	82.4744	-8.78813	17.5129	0.228309		0.878954	691.403	418.253	12.96	32.5651	-1.88978	67.4236	0.878954
	0.0170819	368.046	94.896	13	98.6541	-0.0351042	1.32396	0.0170819		0.0255499	432.993	159.843	13	98.0243	-0.15257	1.95794	0.0255499		0.0450913	497.935	224.785	13	96.5052	-1.00676	3.47879	0.0450913		0.232997	562.879	289.729	13	82.1148	-9.42363	17.8724	0.232997		0.880005	692.602	419.452	13	32.4844	-2.151	67.5043	0.880005
	0.0170923	368.246	95.096	13.04	98.6533	-0.0366854	1.32477	0.0170923		0.0256289	433.391	160.241	13.04	98.0182	-0.15113	1.964	0.0256289		0.0456184	498.535	225.385	13.04	96.4645	-1.02736	3.51946	0.0456184		0.238007	563.678	290.528	13.04	81.7305	-9.40576	18.2568	0.238007		0.881185	693.8	420.65	13.04	32.3939	-2.3509	67.5948	0.881185
	0.0171032	368.444	95.294	13.08	98.6524	-0.0392424	1.32561	0.0171032		0.0257071	433.79	160.64	13.08	98.0122	-0.14684	1.96999	0.0257071		0.0461567	499.137	225.987	13.08	96.423	-1.04979	3.56099	0.0461567		0.242826	564.477	291.327	13.08	81.3608	-9.22231	18.6264	0.242826		0.882377	695	421.85	13.08	32.3025	-2.21172	67.6863	0.882377
	0.0171177	368.652	95.502	13.12	98.6513	-0.0427959	1.32674	0.0171177		0.0257817	434.19	161.04	13.12	98.0065	-0.13909	1.97571	0.0257817		0.0467072	499.737	226.587	13.12	96.3805	-1.07315	3.60346	0.0467072		0.247681	565.277	292.127	13.12	80.9884	-9.47951	18.9988	0.247681		0.883506	696.195	423.045	13.12	32.2159	-2.37828	67.7728	0.883506
	0.0171315	368.849	95.699	13.16	98.6502	-0.0472827	1.32781	0.0171315		0.0258529	434.59	161.44	13.16	98.0011	-0.13193	1.98116	0.0258529		0.047269	500.341	227.191	13.16	96.3371	-1.09287	3.6468	0.047269		0.252691	566.075	292.925	13.16	80.6041	-9.57038	19.3831	0.252691		0.88475	697.394	424.244	13.16	32.1205	-2.1605	67.8682	0.88475
	0.0171502	369.051	95.901	13.2	98.6488	-0.0525487	1.32926	0.0171502		0.0259192	434.991	161.841	13.2	97.996	-0.12319	1.98624	0.0259192		0.0478401	500.939	227.789	13.2	96.2931	-1.10847	3.69086	0.0478401		0.257629	566.872	293.722	13.2	80.2253	-9.38928	19.7619	0.257629		0.885904	698.59	425.44	13.2	32.032	-2.19678	67.9567	0.885904
	0.0171736	369.253	96.103	13.24	98.647	-0.0583507	1.33107	0.0171736		0.025981	435.392	162.242	13.24	97.9913	-0.11328	1.99098	0.025981		0.0484179	501.534	228.384	13.24	96.2485	-1.11981	3.73544	0.0484179		0.262532	567.672	294.522	13.24	79.8492	-9.49435	20.138	0.262532		0.88707	699.788	426.638	13.24	31.9425	-2.28695	68.0462	0.88707
	0.0172003	369.451	96.301	13.28	98.6449	-0.0643688	1.33314	0.0172003		0.0260382	435.79	162.64	13.28	97.9869	-0.10684	1.99536	0.0260382		0.0490009	502.131	228.981	13.28	96.2035	-1.12777	3.78042	0.0490009		0.26753	568.471	295.321	13.28	79.4659	-9.58827	20.5214	0.26753		0.888249	700.985	427.835	13.28	31.852	-2.14993	68.1367	0.888249
	0.0172359	369.65	96.5	13.32	98.6421	-0.0702286	1.3359	0.0172359		0.0260926	436.189	163.039	13.32	97.9827	-0.10247	1.99953	0.0260926		0.0495868	502.728	229.578	13.32	96.1583	-1.13247	3.82562	0.0495868		0.272504	569.269	296.119	13.32	79.0843	-9.54436	20.903	0.272504		0.889326	702.183	429.033	13.32	31.7694	-2.03916	68.2193	0.889326
	0.0172777	369.849	96.699	13.36	98.6389	-0.0755319	1.33914	0.0172777		0.026146	436.586	163.436	13.36	97.9786	-0.10245	2.00362	0.026146		0.0501754	503.33	230.18	13.36	96.1129	-1.13837	3.87103	0.0501754		0.277478	570.065	296.915	13.36	78.7027	-9.54252	21.2845	0.277478		0.890364	703.381	430.231	13.36	31.6898	-1.90976	68.2989	0.890364
	0.0173284	370.051	96.901	13.4	98.635	-0.0798935	1.34307	0.0173284		0.0262	436.982	163.832	13.4	97.9745	-0.10669	2.00776	0.0262		0.0507675	503.929	230.779	13.4	96.0672	-1.1469	3.91671	0.0507675		0.282501	570.864	297.714	13.4	78.3175	-9.74471	21.6697	0.282501		0.891338	704.579	431.429	13.4	31.6151	-1.88667	68.3736	0.891338
	0.0173824	370.253	97.103	13.44	98.6308	-0.0829803	1.34725	0.0173824		0.026257	437.382	164.232	13.44	97.9701	-0.1101	2.01213	0.026257		0.0513651	504.534	231.384	13.44	96.0211	-1.15889	3.96282	0.0513651		0.28757	571.659	298.509	13.44	77.9286	-9.6152	22.0586	0.28757		0.892337	705.778	432.628	13.44	31.5384	-1.96637	68.4503	0.892337
	0.0174408	370.451	97.301	13.48	98.6263	-0.0845465	1.35178	0.0174408		0.0263145	437.78	164.63	13.48	97.9657	-0.11191	2.01654	0.0263145		0.0519697	505.139	231.989	13.48	95.9745	-1.1748	4.00946	0.0519697		0.29258	572.457	299.307	13.48	77.5443	-9.64787	22.4429	0.29258		0.893375	706.974	433.824	13.48	31.4588	-2.07923	68.5299	0.893375
	0.017499	370.651	97.501	13.52	98.6218	-0.0844624	1.35629	0.017499		0.0263744	438.179	165.029	13.52	97.9611	-0.11727	2.02113	0.0263744		0.0525837	505.734	232.584	13.52	95.9271	-1.19511	4.05683	0.0525837		0.297638	573.253	300.103	13.52	77.1563	-9.57319	22.8309	0.297638		0.894516	708.171	435.021	13.52	31.3713	-2.37743	68.6174	0.894516
	0.0175573	370.851	97.701	13.56	98.6172	-0.0827299	1.36081	0.0175573		0.0264364	438.58	165.43	13.56	97.9564	-0.11903	2.02588	0.0264364		0.0532092	506.333	233.183	13.56	95.8788	-1.21699	4.10509	0.0532092		0.302565	574.047	300.897	13.56	76.7785	-9.5737	23.2088	0.302565		0.896476	709.368	436.218	13.56	31.2209	-4.92083	68.7678	0.896476
	0.0176129	371.049	97.899	13.6	98.6129	-0.0794847	1.36512	0.0176129		0.0264991	438.977	165.827	13.6	97.9516	-0.12115	2.03068	0.0264991		0.0538454	506.933	233.783	13.6	95.8298	-1.23692	4.15417	0.0538454		0.307682	574.844	301.694	13.6	76.3859	-9.85867	23.6013	0.307682		0.897847	710.563	437.413	13.6	31.1158	-1.23929	68.8729	0.897847
	0.0176613	371.248	98.098	13.64	98.6092	-0.0749817	1.36887	0.0176613		0.0265626	439.375	166.225	13.64	97.9467	-0.12418	2.03555	0.0265626		0.0544915	507.532	234.382	13.64	95.7799	-1.25412	4.20402	0.0544915		0.31274	575.644	302.494	13.64	75.9979	-9.98746	23.9893	0.31274		0.898513	711.76	438.61	13.64	31.0647	-1.17481	68.924	0.898513
	0.0177049	371.45	98.3	13.68	98.6058	-0.0695683	1.37225	0.0177049		0.0266288	439.776	166.626	13.68	97.9416	-0.1264	2.04062	0.0266288		0.0551453	508.132	234.982	13.68	95.7295	-1.26728	4.25446	0.0551453		0.318181	576.437	303.287	13.68	75.5806	-10.1121	24.4067	0.318181		0.899141	712.957	439.807	13.68	31.0166	-1.40303	68.9721	0.899141
	0.01774	371.651	98.501	13.72	98.6031	-0.0636466	1.37497	0.01774		0.0266944	440.175	167.025	13.72	97.9366	-0.12748	2.04565	0.0266944		0.0558056	508.728	235.578	13.72	95.6785	-1.2795	4.3054	0.0558056		0.323167	577.238	304.088	13.72	75.1981	-9.37227	24.7891	0.323167		0.900012	714.153	441.003	13.72	30.9498	-1.82905	69.0389	0.900012
	0.0177668	371.849	98.699	13.76	98.601	-0.0576308	1.37705	0.0177668		0.0267621	440.574	167.424	13.76	97.9314	-0.13145	2.05084	0.0267621		0.0564723	509.328	236.178	13.76	95.6271	-1.2931	4.35684	0.0564723		0.328141	578.034	304.884	13.76	74.8166	-9.77782	25.1707	0.328141		0.900985	715.351	442.201	13.76	30.8751	-1.82892	69.1136	0.900985
	0.0177885	372.051	98.901	13.8	98.5993	-0.0519049	1.37873	0.0177885		0.026832	440.975	167.825	13.8	97.9261	-0.13523	2.05619	0.026832		0.0571467	509.929	236.779	13.8	95.5751	-1.30981	4.40887	0.0571467		0.333199	578.832	305.682	13.8	74.4286	-9.5705	25.5587	0.333199		0.90192	716.545	443.395	13.8	30.8034	-1.85771	69.1853	0.90192
	0.0178045	372.252	99.102	13.84	98.5981	-0.0467874	1.37997	0.0178045		0.0269029	441.374	168.224	13.84	97.9206	-0.13764	2.06163	0.0269029		0.0578315	510.527	237.377	13.84	95.5222	-1.33515	4.4617	0.0578315		0.338221	579.63	306.48	13.84	74.0434	-9.7973	25.9439	0.338221		0.902958	717.738	444.588	13.84	30.7238	-2.10101	69.2649	0.902958
	0.0178166	372.453	99.303	13.88	98.5971	-0.0425056	1.38091	0.0178166		0.0269754	441.775	168.625	13.88	97.9151	-0.13906	2.06718	0.0269754		0.058532	511.137	237.987	13.88	95.4682	-1.36801	4.51574	0.058532		0.343339	580.429	307.279	13.88	73.6508	-9.70529	26.3364	0.343339		0.904046	718.933	445.783	13.88	30.6403	-2.03364	69.3484	0.904046
	0.017828	372.652	99.502	13.92	98.5962	-0.0391838	1.38179	0.017828		0.0270481	442.176	169.026	13.92	97.9095	-0.13915	2.07275	0.0270481		0.0592511	511.736	238.586	13.92	95.4127	-1.40891	4.57122	0.0592511		0.348349	581.226	308.076	13.92	73.2665	-9.68356	26.7207	0.348349		0.905058	720.128	446.978	13.92	30.5627	-1.77452	69.426	0.905058
	0.0178387	372.853	99.703	13.96	98.5954	-0.0368447	1.38262	0.0178387		0.0271207	442.578	169.428	13.96	97.9039	-0.13863	2.07832	0.0271207		0.0599939	512.336	239.186	13.96	95.3554	-1.45835	4.62853	0.0599939		0.35343	582.026	308.876	13.96	72.8767	-9.57943	27.1105	0.35343		0.90598	721.321	448.171	13.96	30.492	-1.9439	69.4967	0.90598
	0.0178513	373.051	99.901	14	98.5944	-0.0354233	1.3836	0.0178513		0.027193	442.976	169.826	14	97.8984	-0.13905	2.08386	0.027193		0.0607638	512.932	239.782	14	95.296	-1.51243	4.68793	0.0607638		0.358332	582.824	309.674	14	72.5007	-9.51468	27.4865	0.358332		0.907029	722.517	449.367	14	30.4114	-2.00555	69.5773	0.907029
	0.0178664	373.253	100.103	14.04	98.5933	-0.0347889	1.38477	0.0178664		0.0272651	443.376	170.226	14.04	97.8929	-0.13764	2.08938	0.0272651		0.0615622	513.534	240.384	14.04	95.2344	-1.56627	4.74952	0.0615622		0.363426	583.626	310.476	14.04	72.11	-9.77122	27.8773	0.363426		0.90804	723.709	450.559	14.04	30.3339	-2.07107	69.6548	0.90804
	0.0178824	373.45	100.3	14.08	98.592	-0.0347711	1.38601	0.0178824		0.0273371	443.779	170.629	14.08	97.8873	-0.13748	2.0949	0.0273371		0.0623876	514.134	240.984	14.08	95.1707	-1.61645	4.8132	0.0623876		0.368412	584.424	311.274	14.08	71.7275	-9.61268	28.2597	0.368412		0.909154	724.905	451.755	14.08	30.2484	-1.82436	69.7403	0.909154
	0.017901	373.651	100.501	14.12	98.5906	-0.0351858	1.38745	0.017901		0.0274087	444.179	171.029	14.12	97.8819	-0.13878	2.10039	0.0274087		0.0632378	514.73	241.58	14.12	95.1051	-1.66253	4.8788	0.0632378		0.373637	585.224	312.074	14.12	71.3267	-10.295	28.6606	0.373637		0.909998	726.101	452.951	14.12	30.1837	-1.60922	69.805	0.909998
	0.0179204	373.85	100.7	14.16	98.5891	-0.0358568	1.38895	0.0179204		0.0274821	444.579	171.429	14.16	97.8762	-0.14174	2.10601	0.0274821		0.0641107	515.331	242.181	14.16	95.0378	-1.70229	4.94614	0.0641107		0.378935	586.023	312.873	14.16	70.9203	-9.80484	29.0669	0.378935		0.910868	727.3	454.15	14.16	30.117	-1.75818	69.8717	0.910868
	0.0179409	374.051	100.901	14.2	98.5875	-0.0366301	1.39054	0.0179409		0.0275568	444.978	171.828	14.2	97.8705	-0.14559	2.11174	0.0275568		0.0650023	515.931	242.781	14.2	94.969	-1.73579	5.01493	0.0650023		0.383969	586.821	313.671	14.2	70.5342	-9.8415	29.453	0.383969		0.911802	728.496	455.346	14.2	30.0454	-1.83746	69.9433	0.911802
	0.0179627	374.251	101.101	14.24	98.5858	-0.0373812	1.39223	0.0179627		0.0276341	445.38	172.23	14.24	97.8646	-0.14954	2.11766	0.0276341		0.0659099	516.531	243.381	14.24	94.899	-1.76423	5.08495	0.0659099		0.38929	587.619	314.469	14.24	70.126	-10.4532	29.8612	0.38929		0.912774	729.694	456.544	14.24	29.9708	-1.81876	70.0179	0.912774
	0.0179827	374.45	101.3	14.28	98.5843	-0.0380162	1.39378	0.0179827		0.0277127	445.782	172.632	14.28	97.8586	-0.15017	2.12368	0.0277127		0.0668315	517.13	243.98	14.28	94.8279	-1.79005	5.15605	0.0668315		0.394647	588.419	315.269	14.28	69.7151	-9.9611	30.2721	0.394647		0.913733	730.894	457.744	14.28	29.8972	-1.97965	70.0915	0.913733
	0.0180022	374.65	101.5	14.32	98.5828	-0.0384666	1.39529	0.0180022		0.0277908	446.18	173.03	14.32	97.8526	-0.15002	2.12967	0.0277908		0.0677662	517.727	244.577	14.32	94.7558	-1.81587	5.22816	0.0677662		0.399788	589.217	316.067	14.32	69.3207	-9.9886	30.6665	0.399788		0.914859	732.091	458.941	14.32	29.8108	-2.25474	70.1779	0.914859
	0.0180227	374.849	101.699	14.36	98.5812	-0.0386827	1.39688	0.0180227		0.0278695	446.578	173.428	14.36	97.8465	-0.15143	2.1357	0.0278695		0.0687145	518.328	245.178	14.36	94.6826	-1.84213	5.30132	0.0687145		0.405086	590.018	316.868	14.36	68.9144	-10.2132	31.0728	0.405086		0.915985	733.288	460.138	14.36	29.7245	-1.85038	70.2642	0.915985
	0.0180448	375.051	101.901	14.4	98.5794	-0.0386255	1.39859	0.0180448		0.0279485	446.977	173.827	14.4	97.8405	-0.15119	2.14175	0.0279485		0.0696769	518.924	245.774	14.4	94.6084	-1.87213	5.37557	0.0696769		0.410431	590.817	317.667	14.4	68.5044	-10.2142	31.4828	0.410431		0.916751	734.489	461.339	14.4	29.6657	-1.13768	70.323	0.916751
	0.0180673	375.252	102.102	14.44	98.5777	-0.0382604	1.40034	0.0180673		0.0280273	447.379	174.229	14.44	97.8345	-0.15066	2.14779	0.0280273		0.0706561	519.524	246.374	14.44	94.5328	-1.90648	5.45112	0.0706561		0.415752	591.621	318.471	14.44	68.0962	-10.4801	31.891	0.415752		0.917313	735.689	462.539	14.44	29.6226	-1.29016	70.3661	0.917313
	0.0180889	375.454	102.304	14.48	98.576	-0.0375526	1.40201	0.0180889		0.0281066	447.779	174.629	14.48	97.8284	-0.15379	2.15387	0.0281066		0.0716544	520.126	246.976	14.48	94.4558	-1.94557	5.52814	0.0716544		0.421384	592.419	319.269	14.48	67.6642	-10.9292	32.323	0.421384		0.918092	736.887	463.737	14.48	29.5628	-1.6666	70.4259	0.918092
	0.0181086	375.652	102.502	14.52	98.5745	-0.0364652	1.40354	0.0181086		0.0281875	448.182	175.032	14.52	97.8222	-0.15675	2.16007	0.0281875		0.072674	520.727	247.577	14.52	94.3771	-1.98944	5.6068	0.072674		0.427052	593.22	320.07	14.52	67.2294	-11.0645	32.7579	0.427052		0.919038	738.086	464.936	14.52	29.4902	-1.81868	70.4985	0.919038
	0.0181286	375.851	102.701	14.56	98.573	-0.0349597	1.40509	0.0181286		0.0282705	448.585	175.435	14.56	97.8158	-0.16241	2.16643	0.0282705		0.0737183	521.325	248.175	14.56	94.2966	-2.04051	5.68737	0.0737183		0.433224	594.017	320.867	14.56	66.756	-12.0228	33.2312	0.433224		0.91992	739.284	466.134	14.56	29.4226	-1.57605	70.5661	0.91992
	0.0181499	376.055	102.905	14.6	98.5713	-0.0329991	1.40674	0.0181499		0.0283572	448.986	175.836	14.6	97.8092	-0.16872	2.17307	0.0283572		0.0747904	521.926	248.776	14.6	94.2139	-2.09677	5.77008	0.0747904		0.438916	594.818	321.668	14.6	66.3194	-10.7677	33.6679	0.438916		0.920738	740.481	467.331	14.6	29.3599	-1.58711	70.6289	0.920738
	0.0181685	376.25	103.1	14.64	98.5699	-0.0305531	1.40818	0.0181685		0.0284469	449.385	176.235	14.64	97.8023	-0.17598	2.17995	0.0284469		0.0758931	522.527	249.377	14.64	94.1288	-2.15819	5.85515	0.0758931		0.444704	595.617	322.467	14.64	65.8754	-11.3765	34.1118	0.444704		0.921543	741.68	468.53	14.64	29.2981	-1.5473	70.6906	0.921543
	0.0181889	376.452	103.302	14.68	98.5683	-0.0276052	1.40976	0.0181889		0.0285406	449.785	176.635	14.68	97.7951	-0.1814	2.18713	0.0285406		0.0770288	523.127	249.977	14.68	94.0412	-2.22353	5.94277	0.0770288		0.450588	596.416	323.266	14.68	65.4241	-11.2098	34.5632	0.450588		0.92236	742.88	469.73	14.68	29.2354	-1.61201	70.7533	0.92236
	0.0182053	376.654	103.504	14.72	98.567	-0.0241616	1.41103	0.0182053		0.0286358	450.182	177.032	14.72	97.7878	-0.18349	2.19442	0.0286358		0.078199	523.727	250.577	14.72	93.9509	-2.29055	6.03305	0.078199		0.456627	597.216	324.066	14.72	64.9608	-11.9793	35.0264	0.456627		0.923229	744.077	470.927	14.72	29.1688	-1.72218	70.8199	0.923229
	0.0182198	376.855	103.705	14.76	98.5659	-0.0202608	1.41216	0.0182198		0.0287323	450.582	177.432	14.76	97.7804	-0.18582	2.20182	0.0287323		0.0794039	524.327	251.177	14.76	93.8579	-2.35737	6.12601	0.0794039		0.462918	598.018	324.868	14.76	64.4783	-11.998	35.509	0.462918		0.924162	745.278	472.128	14.76	29.0972	-1.75467	70.8915	0.924162
	0.0182307	377.052	103.902	14.8	98.565	-0.0159837	1.413	0.0182307		0.0288288	450.981	177.831	14.8	97.773	-0.18246	2.20921	0.0288288		0.0806432	524.932	251.782	14.8	93.7623	-2.42132	6.22162	0.0806432		0.469161	598.818	325.668	14.8	63.9994	-12.0379	35.9878	0.469161		0.924991	746.477	473.327	14.8	29.0336	-1.34966	70.9551	0.924991
	0.018241	377.25	104.1	14.84	98.5642	-0.0114621	1.4138	0.018241		0.028923	451.38	178.23	14.84	97.7658	-0.1775	2.21643	0.028923		0.0819139	525.538	252.388	14.84	93.6643	-2.47919	6.31966	0.0819139		0.475559	599.619	326.469	14.84	63.5086	-12.4659	36.4786	0.475559		0.925629	747.675	474.525	14.84	28.9847	-1.41211	71.004	0.925629
	0.01825	377.454	104.304	14.88	98.5635	-0.00688371	1.4145	0.01825		0.0290142	451.779	178.629	14.88	97.7588	-0.17422	2.22342	0.0290142		0.0832134	526.14	252.99	14.88	93.564	-2.53183	6.41991	0.0832134		0.482017	600.422	327.272	14.88	63.0132	-12.3611	36.974	0.482017		0.92651	748.878	475.728	14.88	28.9171	-2.05775	71.0716	0.92651
	0.0182549	377.656	104.506	14.92	98.5632	-0.00249184	1.41488	0.0182549		0.0291045	452.185	179.035	14.92	97.7519	-0.16992	2.23034	0.0291045		0.0845388	526.739	253.589	14.92	93.4618	-2.58089	6.52217	0.0845388		0.488631	601.223	328.073	14.92	62.5059	-13.034	37.4814	0.488631		0.927764	750.069	476.919	14.92	28.8209	-2.18898	71.1678	0.927764
	0.018253	377.855	104.705	14.96	98.5633	0.00142299	1.41473	0.018253		0.0291919	452.584	179.434	14.96	97.7452	-0.16737	2.23704	0.0291919		0.0858896	527.332	254.182	14.96	93.3576	-2.63025	6.62638	0.0858896		0.495497	602.023	328.873	14.96	61.9793	-13.2479	38.008	0.495497		0.928683	751.267	478.117	14.96	28.7504	-1.25404	71.2383	0.928683
	0.0182459	378.053	104.903	15	98.5639	0.00453978	1.41418	0.0182459		0.0292795	452.986	179.836	15	97.7385	-0.16893	2.24375	0.0292795		0.0872668	527.931	254.781	15	93.2513	-2.68407	6.73263	0.0872668		0.502518	602.824	329.674	15	61.4407	-13.6774	38.5466	0.502518		0.929167	752.467	479.317	15	28.7133	-0.81092	71.2754	0.929167
	0.0182363	378.255	105.105	15.04	98.5646	0.00653263	1.41344	0.0182363		0.0293688	453.387	180.237	15.04	97.7317	-0.17362	2.25059	0.0293688		0.0886736	528.537	255.387	15.04	93.1428	-2.74553	6.84117	0.0886736		0.509706	603.625	330.475	15.04	60.8893	-13.7513	39.098	0.509706		0.929586	753.664	480.514	15.04	28.6811	-1.03735	71.3076	0.929586
	0.0182224	378.457	105.307	15.08	98.5657	0.00710324	1.41236	0.0182224		0.0294613	453.785	180.635	15.08	97.7246	-0.18183	2.25768	0.0294613		0.090115	529.137	255.987	15.08	93.0316	-2.81736	6.95237	0.090115		0.516871	604.423	331.273	15.08	60.3397	-13.9669	39.6476	0.516871		0.930274	754.864	481.714	15.08	28.6283	-1.40402	71.3604	0.930274
	0.0182038	378.658	105.508	15.12	98.5671	0.00601693	1.41092	0.0182038		0.0295584	454.187	181.037	15.12	97.7171	-0.1892	2.26512	0.0295584		0.0915961	529.739	256.589	15.12	92.9173	-2.89849	7.06664	0.0915961		0.524335	605.223	332.073	15.12	59.7672	-14.6463	40.2201	0.524335		0.931001	756.065	482.915	15.12	28.5726	-1.42212	71.4161	0.931001
	0.0181849	378.855	105.705	15.16	98.5686	0.00313794	1.40945	0.0181849		0.0296591	454.586	181.436	15.16	97.7094	-0.19851	2.27284	0.0296591		0.0931212	530.342	257.192	15.16	92.7996	-2.98514	7.1843	0.0931212		0.532038	606.022	332.872	15.16	59.1763	-14.7357	40.811	0.532038		0.931754	757.261	484.111	15.16	28.5148	-1.50859	71.4739	0.931754
	0.0181699	379.06	105.91	15.2	98.5697	-0.0015412	1.40829	0.0181699		0.0297656	454.988	181.838	15.2	97.7012	-0.20822	2.281	0.0297656		0.0946915	530.943	257.793	15.2	92.6785	-3.07076	7.30545	0.0946915		0.539718	606.82	333.67	15.2	58.5872	-14.705	41.4001	0.539718		0.932673	758.457	485.307	15.2	28.4443	-2.00125	71.5444	0.932673
	0.0181561	379.258	106.108	15.24	98.5708	-0.00788098	1.40722	0.0181561		0.0298762	455.387	182.237	15.24	97.6928	-0.2164	2.28948	0.0298762		0.0963046	531.541	258.391	15.24	92.554	-3.14939	7.4299	0.0963046		0.547433	607.62	334.47	15.24	57.9954	-14.8775	41.9919	0.547433		0.933643	759.656	486.506	15.24	28.3699	-1.38671	71.6188	0.933643
	0.0181491	379.459	106.309	15.28	98.5714	-0.0155906	1.40668	0.0181491		0.0299913	455.788	182.638	15.28	97.6839	-0.22327	2.2983	0.0299913		0.0979557	532.138	258.988	15.28	92.4267	-3.21583	7.55728	0.0979557		0.555208	608.421	335.271	15.28	57.399	-15.0521	42.5883	0.555208		0.934165	760.852	487.702	15.28	28.3299	-0.82803	71.6588	0.934165
	0.0181511	379.658	106.508	15.32	98.5712	-0.0242405	1.40683	0.0181511		0.030109	456.189	183.039	15.32	97.6749	-0.22773	2.30732	0.030109		0.0996376	532.736	259.586	15.32	92.2969	-3.2678	7.68704	0.0996376		0.563211	609.219	336.069	15.32	56.7851	-15.6588	43.2021	0.563211		0.934635	762.05	488.9	15.32	28.2938	-1.13649	71.6949	0.934635
	0.0181624	379.858	106.708	15.36	98.5703	-0.0332917	1.40771	0.0181624		0.0302288	456.593	183.443	15.36	97.6657	-0.2302	2.3165	0.0302288		0.101343	533.334	260.184	15.36	92.1653	-3.30793	7.81861	0.101343		0.571489	610.019	336.869	15.36	56.1501	-16.1696	43.8371	0.571489		0.935311	763.245	490.095	15.36	28.242	-1.34609	71.7467	0.935311
	0.0181846	380.058	106.908	15.4	98.5686	-0.0421395	1.40943	0.0181846		0.0303489	456.992	183.842	15.4	97.6565	-0.22874	2.3257	0.0303489		0.103067	533.932	260.782	15.4	92.0323	-3.34088	7.95161	0.103067		0.57997	610.818	337.668	15.4	55.4995	-16.3764	44.4877	0.57997		0.936024	764.441	491.291	15.4	28.1873	-1.32308	71.8014	0.936024
	0.0182179	380.26	107.11	15.44	98.566	-0.0501683	1.41201	0.0182179		0.0304684	457.387	184.237	15.44	97.6474	-0.23098	2.33486	0.0304684		0.104807	534.529	261.379	15.44	91.8981	-3.37423	8.08588	0.104807		0.589134	611.614	338.464	15.44	54.7966	-16.6053	45.1906	0.589134		0.936648	765.636	492.486	15.44	28.1394	-1.25919	71.8493	0.936648
	0.0182603	380.46	107.31	15.48	98.5627	-0.05681	1.4153	0.0182603		0.0305898	457.791	184.641	15.48	97.6381	-0.23305	2.34416	0.0305898		0.106567	535.126	261.976	15.48	91.7623	-3.41512	8.22161	0.106567		0.597448	612.412	339.262	15.48	54.1589	-16.6025	45.8284	0.597448		0.937438	766.832	493.682	15.48	28.0788	-1.77521	71.9099	0.937438
	0.01831	380.658	107.508	15.52	98.5589	-0.0616002	1.41915	0.01831		0.0307118	458.192	185.042	15.52	97.6287	-0.235	2.35351	0.0307118		0.10835	535.729	262.579	15.52	91.6247	-3.46931	8.35921	0.10835		0.60575	613.21	340.06	15.52	53.5221	-15.8925	46.4652	0.60575		0.938421	768.025	494.875	15.52	28.0034	-1.98259	71.9853	0.938421
	0.0183625	380.854	107.704	15.56	98.5548	-0.0642239	1.42322	0.0183625		0.0308348	458.593	185.443	15.56	97.6193	-0.23668	2.36294	0.0308348		0.110166	536.329	263.179	15.56	91.4847	-3.53946	8.49929	0.110166		0.614147	614.009	340.859	15.56	52.8779	-16.3574	47.1093	0.614147		0.939441	769.222	496.072	15.56	27.9252	-1.27525	72.0635	0.939441
	0.0184181	381.055	107.905	15.6	98.5505	-0.0645457	1.42753	0.0184181		0.0309593	458.994	185.844	15.6	97.6098	-0.24202	2.37248	0.0309593		0.112022	536.928	263.778	15.6	91.3414	-3.6263	8.64252	0.112022		0.622736	614.811	341.661	15.6	52.2191	-16.2977	47.7681	0.622736		0.939731	770.426	497.276	15.6	27.903	-0.39866	72.0858	0.939731
	0.0184721	381.256	108.106	15.64	98.5463	-0.062619	1.43171	0.0184721		0.0310879	459.395	186.245	15.64	97.5999	-0.25087	2.38233	0.0310879		0.113927	537.531	264.381	15.64	91.1944	-3.72541	8.7895	0.113927		0.631122	615.608	342.458	15.64	51.5759	-16.0706	48.4114	0.631122		0.94002	771.625	498.475	15.64	27.8807	-0.77882	72.108	0.94002
	0.0185192	381.455	108.305	15.68	98.5427	-0.058674	1.43536	0.0185192		0.031221	459.795	186.645	15.68	97.5897	-0.25873	2.39253	0.031221		0.115886	538.135	264.985	15.68	91.0433	-3.83144	8.94062	0.115886		0.639591	616.409	343.259	15.68	50.9262	-16.313	49.061	0.639591		0.940566	772.826	499.676	15.68	27.8389	-1.31258	72.1499	0.940566
	0.0185581	381.653	108.503	15.72	98.5397	-0.0530848	1.43838	0.0185581		0.031358	460.197	187.047	15.72	97.5792	-0.26619	2.40303	0.031358		0.1179	538.735	265.585	15.72	90.8879	-3.93773	9.09602	0.1179		0.648025	617.208	344.058	15.72	50.2793	-15.9761	49.7079	0.648025		0.941331	774.023	500.873	15.72	27.7802	-1.42395	72.2085	0.941331
	0.0185879	381.854	108.704	15.76	98.5374	-0.0463221	1.44069	0.0185879		0.0314992	460.596	187.446	15.76	97.5684	-0.27368	2.41385	0.0314992		0.119969	539.337	266.187	15.76	90.7284	-4.03838	9.25559	0.119969		0.656254	618.007	344.857	15.76	49.648	-15.6201	50.3392	0.656254		0.942018	775.218	502.068	15.76	27.7275	-1.24546	72.2612	0.942018
	0.0186086	382.054	108.904	15.8	98.5357	-0.0388971	1.44229	0.0186086		0.0316429	460.992	187.842	15.8	97.5574	-0.27716	2.42486	0.0316429		0.122087	539.938	266.788	15.8	90.5649	-4.12898	9.419	0.122087		0.664317	618.805	345.655	15.8	49.0296	-15.3291	50.9577	0.664317		0.942654	776.414	503.264	15.8	27.6787	-1.17322	72.31	0.942654
	0.0186216	382.256	109.106	15.84	98.5347	-0.0313055	1.4433	0.0186216		0.031789	461.39	188.24	15.84	97.5462	-0.28178	2.43606	0.031789		0.124249	540.537	267.387	15.84	90.3981	-4.20796	9.5858	0.124249		0.672283	619.603	346.453	15.84	48.4185	-15.2361	51.5687	0.672283		0.943277	777.613	504.463	15.84	27.6309	-1.26168	72.3578	0.943277
	0.0186251	382.454	109.304	15.88	98.5345	-0.0239791	1.44357	0.0186251		0.0319366	461.788	188.638	15.88	97.5349	-0.28358	2.44737	0.0319366		0.126449	541.139	267.989	15.88	90.2284	-4.27596	9.75554	0.126449		0.68013	620.405	347.255	15.88	47.8166	-14.7969	52.1706	0.68013		0.943977	778.813	505.663	15.88	27.5772	-1.41517	72.4115	0.943977
	0.018625	382.652	109.502	15.92	98.5345	-0.017252	1.44356	0.018625		0.032085	462.184	189.034	15.92	97.5235	-0.28598	2.45874	0.032085		0.128682	541.735	268.585	15.92	90.0561	-4.33619	9.92781	0.128682		0.687856	621.203	348.053	15.92	47.2239	-14.9239	52.7633	0.687856		0.944689	780.011	506.861	15.92	27.5226	-1.13971	72.4661	0.944689
	0.0186232	382.856	109.706	15.96	98.5346	-0.0113443	1.44342	0.0186232		0.0322354	462.587	189.437	15.96	97.512	-0.28987	2.47027	0.0322354		0.130945	542.334	269.184	15.96	89.8815	-4.39303	10.1024	0.130945		0.695535	622.003	348.853	15.96	46.6349	-14.366	53.3523	0.695535		0.945171	781.206	508.056	15.96	27.4856	-0.84654	72.5031	0.945171
	0.0186193	383.056	109.906	16	98.5349	-0.00636324	1.44312	0.0186193		0.0323873	462.989	189.839	16	97.5003	-0.29237	2.48191	0.0323873		0.133237	542.935	269.785	16	89.7047	-4.45074	10.2793	0.133237		0.702915	622.807	349.657	16	46.0688	-14.1506	53.9184	0.702915		0.945627	782.408	509.258	16	27.4506	-0.97316	72.5381	0.945627
	0.0186144	383.254	110.104	16.04	98.5353	-0.00232026	1.44274	0.0186144		0.0325411	463.39	190.24	16.04	97.4886	-0.29714	2.49369	0.0325411		0.135561	543.535	270.385	16.04	89.5254	-4.5134	10.4585	0.135561		0.710246	623.608	350.458	16.04	45.5065	-13.7303	54.4808	0.710246		0.946199	783.604	510.454	16.04	27.4067	-1.2907	72.582	0.946199
	0.0186124	383.458	110.308	16.08	98.5354	0.000842671	1.44259	0.0186124		0.032698	463.788	190.638	16.08	97.4765	-0.30608	2.50572	0.032698		0.137918	544.138	270.988	16.08	89.3435	-4.58287	10.6404	0.137918		0.717291	624.408	351.258	16.08	44.9661	-13.2682	55.0211	0.717291		0.946912	784.801	511.651	16.08	27.3521	-1.20876	72.6366	0.946912
	0.0186095	383.658	110.508	16.12	98.5357	0.00322255	1.44236	0.0186095		0.0328604	464.19	191.04	16.12	97.4641	-0.31553	2.51816	0.0328604		0.140314	544.738	271.588	16.12	89.1587	-4.65998	10.8252	0.140314		0.724036	625.211	352.061	16.12	44.4487	-12.5117	55.5385	0.724036		0.947393	786.001	512.851	16.12	27.3151	-0.77834	72.6736	0.947393
	0.0186064	383.857	110.707	16.16	98.5359	0.00492747	1.44212	0.0186064		0.0330281	464.588	191.438	16.16	97.4512	-0.32696	2.53101	0.0330281		0.142751	545.34	272.19	16.16	88.9707	-4.74359	11.0132	0.142751		0.730374	626.012	352.862	16.16	43.9626	-12.1531	56.0247	0.730374		0.947798	787.2	514.05	16.16	27.2841	-0.84359	72.7046	0.947798
	0.018603	384.052	110.902	16.2	98.5362	0.00605584	1.44186	0.018603		0.0332015	464.984	191.834	16.2	97.4379	-0.33807	2.5443	0.0332015		0.145233	545.937	272.787	16.2	88.7792	-4.83212	11.2047	0.145233		0.736783	626.813	353.663	16.2	43.4709	-12.2635	56.5163	0.736783		0.948267	788.402	515.252	16.2	27.2481	-1.03217	72.7406	0.948267
	0.0185989	384.252	111.102	16.24	98.5365	0.00668547	1.44154	0.0185989		0.0333805	465.383	192.233	16.24	97.4242	-0.34672	2.55802	0.0333805		0.147762	546.537	273.387	16.24	88.5841	-4.92342	11.3998	0.147762		0.743109	627.608	354.458	16.24	42.9856	-11.889	57.0016	0.743109		0.948864	789.6	516.45	16.24	27.2023	-1.14578	72.7864	0.948864
	0.0185946	384.455	111.305	16.28	98.5368	0.00687267	1.44121	0.0185946		0.0335635	465.785	192.635	16.28	97.4102	-0.35344	2.57204	0.0335635		0.150339	547.135	273.985	16.28	88.3853	-5.01576	11.5986	0.150339		0.74916	628.407	355.257	16.28	42.5215	-11.4124	57.4657	0.74916		0.949486	790.801	517.651	16.28	27.1546	-1.19849	72.8341	0.949486
	0.0185879	384.654	111.504	16.32	98.5374	0.00665952	1.44069	0.0185879		0.0337492	466.182	193.032	16.32	97.396	-0.35709	2.58627	0.0337492		0.152963	547.736	274.586	16.32	88.1828	-5.10822	11.8011	0.152963		0.754935	629.204	356.054	16.32	42.0785	-11.2639	57.9087	0.754935		0.950096	792.002	518.852	16.32	27.1078	-1.0795	72.8809	0.950096
	0.0185799	384.851	111.701	16.36	98.538	0.00608567	1.44007	0.0185799		0.0339359	466.583	193.433	16.36	97.3817	-0.35665	2.60058	0.0339359		0.155635	548.336	275.186	16.36	87.9767	-5.20001	12.0073	0.155635		0.760794	630.003	356.853	16.36	41.6291	-10.4517	58.3581	0.760794		0.950591	793.199	520.049	16.36	27.0699	-0.84071	72.9188	0.950591
	0.018574	385.057	111.907	16.4	98.5384	0.005201	1.43961	0.018574		0.0341207	466.984	193.834	16.4	97.3675	-0.35234	2.61474	0.0341207		0.158355	548.936	275.786	16.4	87.7668	-5.29125	12.2171	0.158355		0.766163	630.801	357.651	16.4	41.2173	-10.0162	58.7699	0.766163		0.95097	794.402	521.252	16.4	27.0408	-0.68329	72.9479	0.95097
	0.0185674	385.253	112.103	16.44	98.5389	0.00407548	1.4391	0.0185674		0.0343041	467.383	194.233	16.44	97.3534	-0.34881	2.6288	0.0343041		0.161122	549.538	276.388	16.44	87.5534	-5.38215	12.4306	0.161122		0.771243	631.596	358.446	16.44	40.8276	-9.62072	59.1597	0.771243		0.951362	795.596	522.446	16.44	27.0107	-0.82487	72.978	0.951362
	0.0185642	385.457	112.307	16.48	98.5392	0.0028041	1.43885	0.0185642		0.0344844	467.784	194.634	16.48	97.3396	-0.3424	2.64261	0.0344844		0.163936	550.137	276.987	16.48	87.3363	-5.47277	12.6477	0.163936		0.776216	632.393	359.243	16.48	40.4461	-9.23093	59.5411	0.776216		0.951844	796.792	523.642	16.48	26.9738	-1.14211	73.0149	0.951844
	0.0185624	385.654	112.504	16.52	98.5393	0.00150626	1.43871	0.0185624		0.0346621	468.183	195.033	16.52	97.326	-0.33973	2.65623	0.0346621		0.166797	550.735	277.585	16.52	87.1155	-5.56315	12.8684	0.166797		0.780878	633.189	360.039	16.52	40.0885	-8.67085	59.8987	0.780878		0.952492	797.987	524.837	16.52	26.924	-1.16142	73.0647	0.952492
	0.0185644	385.854	112.704	16.56	98.5392	0.000320789	1.43887	0.0185644		0.0348389	468.585	195.435	16.56	97.3125	-0.33735	2.66978	0.0348389		0.169705	551.336	278.186	16.56	86.8912	-5.65244	13.0927	0.169705		0.785276	633.988	360.838	16.56	39.7512	-8.20798	60.2361	0.785276		0.953025	799.183	526.033	16.56	26.8831	-0.93698	73.1056	0.953025
	0.0185678	386.055	112.905	16.6	98.5389	-0.000601775	1.43913	0.0185678		0.0350152	468.983	195.833	16.6	97.299	-0.34101	2.68329	0.0350152		0.172658	551.928	278.778	16.6	86.6634	-5.73985	13.3206	0.172658		0.789567	634.782	361.632	16.6	39.422	-8.12275	60.5652	0.789567		0.953494	800.38	527.23	16.6	26.8472	-0.80957	73.1415	0.953494
	0.0185705	386.251	113.101	16.64	98.5387	-0.0011071	1.43934	0.0185705		0.0351949	469.386	196.236	16.64	97.2852	-0.34705	2.69706	0.0351949		0.175656	552.529	279.379	16.64	86.4321	-5.82386	13.5519	0.175656		0.793522	635.577	362.427	16.64	39.1187	-6.89114	60.8686	0.793522		0.95386	801.575	528.425	16.64	26.8191	-0.83432	73.1696	0.95386
	0.0185759	386.45	113.3	16.68	98.5383	-0.00104399	1.43976	0.0185759		0.0353782	469.784	196.634	16.68	97.2711	-0.35644	2.71111	0.0353782		0.178696	553.127	279.977	16.68	86.1975	-5.90277	13.7864	0.178696		0.796926	636.38	363.23	16.68	38.8576	-6.52826	61.1297	0.796926		0.954469	802.771	529.621	16.68	26.7724	-1.43228	73.2163	0.954469
	0.0185826	386.653	113.503	16.72	98.5378	-0.000269942	1.44028	0.0185826		0.0355671	470.185	197.035	16.72	97.2567	-0.367	2.72558	0.0355671		0.181776	553.726	280.576	16.72	85.9599	-5.97502	14.024	0.181776		0.800378	637.18	364.03	16.72	38.5928	-6.9367	61.3945	0.800378		0.955065	803.97	530.82	16.72	26.7267	-0.6735	73.2621	0.955065
	0.0185874	386.855	113.705	16.76	98.5374	0.00134337	1.44065	0.0185874		0.0357612	470.584	197.434	16.76	97.2418	-0.37724	2.74046	0.0357612		0.184891	554.323	281.173	16.76	85.7196	-6.03924	14.2644	0.184891		0.804105	637.979	364.829	16.76	38.3068	-6.76987	61.6804	0.804105		0.955367	805.165	532.015	16.76	26.7035	-0.78176	73.2852	0.955367
	0.0185886	387.056	113.906	16.8	98.5373	0.00390258	1.44074	0.0185886		0.0359604	470.987	197.837	16.8	97.2265	-0.3844	2.75572	0.0359604		0.188037	554.926	281.776	16.8	85.4768	-6.09459	14.5071	0.188037		0.807258	638.78	365.63	16.8	38.065	-5.60831	61.9222	0.807258		0.955873	806.363	533.213	16.8	26.6647	-0.90252	73.324	0.955873
	0.0185905	387.257	114.107	16.84	98.5371	0.0074809	1.44089	0.0185905		0.0361625	471.387	198.237	16.84	97.211	-0.38878	2.77121	0.0361625		0.19121	555.523	282.373	16.84	85.2321	-6.14135	14.7519	0.19121		0.810159	639.584	366.434	16.84	37.8425	-5.67736	62.1448	0.810159		0.956213	807.563	534.413	16.84	26.6386	-0.54398	73.3501	0.956213
	0.0185921	387.456	114.306	16.88	98.537	0.0121011	1.44101	0.0185921		0.0363657	471.785	198.635	16.88	97.1955	-0.38971	2.78678	0.0363657		0.194405	556.122	282.972	16.88	84.9856	-6.18068	14.9983	0.194405		0.813156	640.382	367.232	16.88	37.6126	-5.83895	62.3747	0.813156		0.95654	808.76	535.61	16.88	26.6135	-0.83547	73.3752	0.95654
	0.0185922	387.656	114.506	16.92	98.537	0.0177144	1.44102	0.0185922		0.0365689	472.191	199.041	16.92	97.1799	-0.38649	2.80235	0.0365689		0.197618	556.72	283.57	16.92	84.7377	-6.2147	15.2463	0.197618		0.81607	641.181	368.031	16.92	37.3891	-5.17064	62.5981	0.81607		0.957008	809.953	536.803	16.92	26.5776	-0.8438	73.4111	0.957008
	0.0185919	387.858	114.708	16.96	98.537	0.0241787	1.441	0.0185919		0.0367689	472.587	199.437	16.96	97.1646	-0.38161	2.81768	0.0367689		0.200849	557.319	284.169	16.96	84.4885	-6.24637	15.4955	0.200849		0.818624	641.981	368.831	16.96	37.1932	-4.85828	62.794	0.818624		0.957425	811.15	538	16.96	26.5457	-0.72813	73.443	0.957425
	0.0185886	388.058	114.908	17	98.5373	0.0312414	1.44074	0.0185886		0.0369675	472.989	199.839	17	97.1493	-0.37901	2.8329	0.0369675		0.204096	557.92	284.77	17	84.238	-6.27876	15.746	0.204096		0.82107	642.783	369.633	17	37.0055	-4.43985	62.9817	0.82107		0.957661	812.35	539.2	17	26.5275	-0.21851	73.4612	0.957661
	0.0185773	388.259	115.109	17.04	98.5382	0.0385345	1.43987	0.0185773		0.0371647	473.389	200.239	17.04	97.1342	-0.37782	2.84801	0.0371647		0.20736	558.518	285.368	17.04	83.9861	-6.31492	15.9978	0.20736		0.823349	643.578	370.428	17.04	36.8307	-4.31448	63.1565	0.823349		0.957847	813.551	540.401	17.04	26.5133	-0.63539	73.4754	0.957847
	0.0185593	388.457	115.307	17.08	98.5396	0.045586	1.43847	0.0185593		0.0373627	473.791	200.641	17.08	97.1191	-0.38261	2.86318	0.0373627		0.210644	559.12	285.97	17.08	83.7327	-6.35705	16.2512	0.210644		0.825567	644.376	371.226	17.08	36.6606	-4.04177	63.3267	0.825567		0.958315	814.745	541.595	17.08	26.4774	-1.18504	73.5113	0.958315
	0.0185297	388.655	115.505	17.12	98.5419	0.0518508	1.43618	0.0185297		0.0375643	474.193	201.043	17.12	97.1036	-0.39133	2.87863	0.0375643		0.213953	559.72	286.57	17.12	83.4775	-6.40654	16.5065	0.213953		0.827571	645.173	372.023	17.12	36.5069	-4.13683	63.4804	0.827571		0.959026	815.939	542.789	17.12	26.4228	-1.17638	73.5659	0.959026
	0.0184904	388.853	115.703	17.16	98.5449	0.0567609	1.43313	0.0184904		0.0377725	474.592	201.442	17.16	97.0876	-0.40791	2.89459	0.0377725		0.217289	560.322	287.172	17.16	83.2201	-6.46347	16.7638	0.217289		0.829838	645.967	372.817	17.16	36.333	-3.87678	63.6542	0.829838		0.959468	817.134	543.984	17.16	26.3889	-0.59506	73.5998	0.959468
	0.0184438	389.054	115.904	17.2	98.5485	0.0597876	1.42952	0.0184438		0.0379901	474.993	201.843	17.2	97.071	-0.42685	2.91126	0.0379901		0.220656	560.923	287.773	17.2	82.9604	-6.52679	17.0236	0.220656		0.831529	646.767	373.617	17.2	36.2032	-3.2606	63.784	0.831529		0.959743	818.331	545.181	17.2	26.3678	-0.42479	73.6209	0.959743
	0.0183905	389.258	116.108	17.24	98.5526	0.0605085	1.42539	0.0183905		0.0382186	475.394	202.244	17.24	97.0535	-0.44886	2.92877	0.0382186		0.224057	561.519	288.369	17.24	82.6979	-6.59455	17.286	0.224057		0.833437	647.565	374.415	17.24	36.0569	-3.60655	63.9303	0.833437		0.959953	819.528	546.378	17.24	26.3517	-0.63549	73.637	0.959953
	0.0183329	389.459	116.309	17.28	98.5571	0.058666	1.42092	0.0183329		0.0384588	475.794	202.644	17.28	97.0351	-0.47162	2.94718	0.0384588		0.227494	562.12	288.97	17.28	82.4328	-6.66399	17.5512	0.227494		0.835272	648.364	375.214	17.28	35.9162	-3.22756	64.0711	0.835272		0.960446	820.724	547.574	17.28	26.3139	-1.09062	73.6748	0.960446
	0.0182762	389.661	116.511	17.32	98.5615	0.0542078	1.41653	0.0182762		0.0387105	476.194	203.044	17.32	97.0158	-0.49208	2.96647	0.0387105		0.230967	562.719	289.569	17.32	82.1648	-6.7323	17.8191	0.230967		0.836496	649.165	376.015	17.32	35.8222	-1.76794	64.165	0.836496		0.960977	821.921	548.771	17.32	26.2732	-0.8673	73.7155	0.960977
	0.0182265	389.862	116.712	17.36	98.5654	0.0473018	1.41268	0.0182265		0.0389723	476.596	203.446	17.36	96.9957	-0.50954	2.98653	0.0389723		0.234475	563.318	290.168	17.36	81.8942	-6.79652	18.0897	0.234475		0.837445	649.966	376.816	17.36	35.7494	-1.92439	64.2378	0.837445		0.961366	823.117	549.967	17.36	26.2433	-0.71108	73.7454	0.961366
	0.0181862	390.061	116.911	17.4	98.5685	0.0383194	1.40955	0.0181862		0.0392422	476.995	203.845	17.4	96.975	-0.523	3.00721	0.0392422		0.238014	563.918	290.768	17.4	81.6212	-6.85411	18.3628	0.238014		0.83855	650.764	377.614	17.4	35.6647	-4.07201	64.3226	0.83855		0.96173	824.318	551.168	17.4	26.2154	-0.58927	73.7733	0.96173
	0.0181607	390.262	117.112	17.44	98.5705	0.027792	1.40758	0.0181607		0.0395175	477.394	204.244	17.44	96.9539	-0.53167	3.02831	0.0395175		0.241581	564.515	291.365	17.44	81.346	-6.90361	18.638	0.241581		0.841128	651.564	378.414	17.44	35.467	-2.49878	64.5203	0.841128		0.961992	825.516	552.366	17.44	26.1953	-0.6169	73.7934	0.961992
	0.0181495	390.461	117.311	17.48	98.5713	0.0163462	1.40671	0.0181495		0.0397966	477.796	204.646	17.48	96.9325	-0.53651	3.0497	0.0397966		0.245171	565.12	291.97	17.48	81.069	-6.94445	18.915	0.245171		0.842005	652.362	379.212	17.48	35.3997	-1.78187	64.5876	0.842005		0.962381	826.713	553.563	17.48	26.1655	-0.70348	73.8233	0.962381
	0.0181516	390.658	117.508	17.52	98.5712	0.00463056	1.40687	0.0181516		0.0400777	478.195	205.045	17.52	96.911	-0.53952	3.07124	0.0400777		0.248781	565.714	292.564	17.52	80.7905	-6.97714	19.1934	0.248781		0.842954	653.161	380.011	17.52	35.3269	-1.96216	64.6604	0.842954		0.962732	827.91	554.76	17.52	26.1385	-0.73632	73.8502	0.962732
	0.0181658	390.86	117.71	17.56	98.5701	-0.00675458	1.40797	0.0181658		0.0403594	478.597	205.447	17.56	96.8894	-0.53978	3.09283	0.0403594		0.252406	566.311	293.161	17.56	80.5108	-7.00358	19.4731	0.252406		0.844047	653.96	380.81	17.56	35.243	-2.08079	64.7442	0.844047		0.963083	829.106	555.956	17.56	26.1116	-0.49412	73.8771	0.963083
	0.0181878	391.063	117.913	17.6	98.5684	-0.017312	1.40968	0.0181878		0.0406414	478.993	205.843	17.6	96.8678	-0.5413	3.11444	0.0406414		0.256043	566.908	293.758	17.6	80.2302	-7.02588	19.7537	0.256043		0.845104	654.758	381.608	17.6	35.162	-2.03303	64.8253	0.845104		0.963382	830.305	557.155	17.6	26.0887	-0.74326	73.9	0.963382
	0.0182142	391.261	118.111	17.64	98.5663	-0.0266791	1.41172	0.0182142		0.0409245	479.393	206.243	17.64	96.8461	-0.54379	3.13613	0.0409245		0.259691	567.505	294.355	17.64	79.9488	-7.0468	20.0352	0.259691		0.846185	655.558	382.408	17.64	35.0791	-2.0414	64.9082	0.846185		0.963784	831.5	558.35	17.64	26.0578	-0.66908	73.9309	0.963784
	0.0182412	391.459	118.309	17.68	98.5642	-0.034634	1.41382	0.0182412		0.0412092	479.792	206.642	17.68	96.8243	-0.54704	3.15795	0.0412092		0.26335	568.108	294.958	17.68	79.6665	-7.06857	20.3175	0.26335		0.847217	656.36	383.21	17.68	34.9999	-1.87474	64.9874	0.847217		0.964122	832.695	559.545	17.68	26.0319	-0.85223	73.9568	0.964122
	0.0182702	391.658	118.508	17.72	98.562	-0.041078	1.41606	0.0182702		0.0414958	480.195	207.045	17.72	96.8023	-0.55143	3.17991	0.0414958		0.267021	568.706	295.556	17.72	79.3833	-7.09234	20.6007	0.267021		0.848202	657.161	384.011	17.72	34.9243	-2.02484	65.0629	0.848202		0.964601	833.885	560.735	17.72	25.9952	-0.80721	73.9935	0.964601
	0.0182996	391.857	118.707	17.76	98.5597	-0.0460023	1.41834	0.0182996		0.0417847	480.596	207.446	17.76	96.7802	-0.55549	3.20205	0.0417847		0.270705	569.308	296.158	17.76	79.0991	-7.11824	20.8849	0.270705		0.84939	657.96	384.81	17.76	34.8332	-4.44639	65.1541	0.84939		0.964951	835.083	561.933	17.76	25.9684	-0.51636	74.0204	0.964951
	0.0183295	392.057	118.907	17.8	98.5574	-0.0494484	1.42066	0.0183295		0.0420761	480.99	207.84	17.8	96.7579	-0.56083	3.22438	0.0420761		0.274402	569.906	296.756	17.8	78.8138	-7.14542	21.1701	0.274402		0.851524	658.758	385.608	17.8	34.6695	-1.50943	65.3177	0.851524		0.965134	836.281	563.131	17.8	25.9543	-0.38984	74.0344	0.965134
	0.0183585	392.256	119.106	17.84	98.5551	-0.0514714	1.42291	0.0183585		0.0423702	481.389	208.239	17.84	96.7353	-0.56492	3.24692	0.0423702		0.278114	570.501	297.351	17.84	78.5275	-7.17128	21.4565	0.278114		0.852186	659.559	386.409	17.84	34.6187	-1.54493	65.3685	0.852186		0.96542	837.474	564.324	17.84	25.9324	-0.59488	74.0563	0.96542
	0.0183886	392.457	119.307	17.88	98.5528	-0.0521144	1.42524	0.0183886		0.0426651	481.788	208.638	17.88	96.7127	-0.56501	3.26952	0.0426651		0.281838	571.103	297.953	17.88	78.2401	-7.19372	21.7438	0.281838		0.853111	660.355	387.205	17.88	34.5478	-1.81978	65.4394	0.853111		0.965641	838.671	565.521	17.88	25.9154	-0.22817	74.0733	0.965641
	0.0184201	392.654	119.504	17.92	98.5504	-0.0513993	1.42768	0.0184201		0.0429598	482.184	209.034	17.92	96.6901	-0.56347	3.2921	0.0429598		0.285573	571.702	298.552	17.92	77.952	-7.21051	22.0319	0.285573		0.854023	661.153	388.003	17.92	34.4778	-1.64022	65.5095	0.854023		0.965772	839.866	566.716	17.92	25.9053	-0.46342	74.0834	0.965772
	0.0184532	392.855	119.705	17.96	98.5478	-0.049334	1.43025	0.0184532		0.0432533	482.581	209.431	17.96	96.6676	-0.56046	3.31459	0.0432533		0.289314	572.299	299.149	17.96	77.6633	-7.22054	22.3206	0.289314		0.854864	661.95	388.8	17.96	34.4133	-1.60224	65.5739	0.854864		0.96607	841.067	567.917	17.96	25.8825	-0.6198	74.1062	0.96607
	0.0184881	393.056	119.906	18	98.5451	-0.0459325	1.43295	0.0184881		0.0435445	482.982	209.832	18	96.6453	-0.55524	3.33691	0.0435445		0.293059	572.897	299.747	18	77.3744	-7.22406	22.6095	0.293059		0.855681	662.75	389.6	18	34.3506	-1.59976	65.6366	0.855681		0.966458	842.262	569.112	18	25.8528	-0.78261	74.1359	0.966458
	0.0185214	393.254	120.104	18.04	98.5425	-0.0412426	1.43553	0.0185214		0.0438332	483.382	210.232	18.04	96.6232	-0.55132	3.35903	0.0438332		0.296805	573.496	300.346	18.04	77.0855	-7.22337	22.8985	0.296805		0.856557	663.55	390.4	18.04	34.2834	-1.78542	65.7038	0.856557		0.966845	843.458	570.308	18.04	25.8231	-0.72923	74.1656	0.966845
	0.018554	393.453	120.303	18.08	98.54	-0.0353728	1.43806	0.018554		0.0441203	483.78	210.63	18.08	96.6012	-0.54982	3.38103	0.0441203		0.300549	574.092	300.942	18.08	76.7966	-7.22217	23.1874	0.300549		0.857494	664.35	391.2	18.08	34.2116	-1.79322	65.7756	0.857494		0.967244	844.658	571.508	18.08	25.7924	-0.73257	74.1963	0.967244
	0.0185801	393.651	120.501	18.12	98.538	-0.028511	1.44008	0.0185801		0.0444075	484.184	211.034	18.12	96.5792	-0.55147	3.40304	0.0444075		0.304294	574.688	301.538	18.12	76.5077	-7.22481	23.4763	0.304294		0.858442	665.15	392	18.12	34.1388	-1.68488	65.8484	0.858442		0.967541	845.855	572.705	18.12	25.7696	-0.294	74.2191	0.967541
	0.0186012	393.85	120.7	18.16	98.5363	-0.0209307	1.44172	0.0186012		0.0446967	484.585	211.435	18.16	96.557	-0.55822	3.4252	0.0446967		0.308042	575.285	302.135	18.16	76.2185	-7.23619	23.7654	0.308042		0.859319	665.949	392.799	18.16	34.0716	-1.75209	65.9156	0.859319		0.967659	847.054	573.904	18.16	25.7606	-0.47001	74.2281	0.967659
	0.0186155	394.054	120.904	18.2	98.5352	-0.0129804	1.44283	0.0186155		0.0449907	484.989	211.839	18.2	96.5345	-0.56882	3.44773	0.0449907		0.311799	575.888	302.738	18.2	75.9287	-7.25994	24.0553	0.311799		0.860291	666.748	393.598	18.2	33.997	-1.92548	65.9902	0.860291		0.968007	848.252	575.102	18.2	25.7339	-0.67092	74.2548	0.968007
	0.0186175	394.253	121.103	18.24	98.5351	-0.00505791	1.44298	0.0186175		0.0452908	485.393	212.243	18.24	96.5115	-0.58198	3.47073	0.0452908		0.315572	576.491	303.341	18.24	75.6376	-7.2974	24.3464	0.315572		0.861287	667.547	394.397	18.24	33.9206	-1.85203	66.0666	0.861287		0.968355	849.451	576.301	18.24	25.7072	-0.73916	74.2815	0.968355
	0.0186101	394.451	121.301	18.28	98.5356	0.00242535	1.44241	0.0186101		0.0455984	485.793	212.643	18.28	96.4879	-0.59752	3.4943	0.0455984		0.319367	577.094	303.944	18.28	75.3447	-7.34836	24.6392	0.319367		0.862235	668.349	395.199	18.28	33.8479	-1.77175	66.1393	0.862235		0.968716	850.647	577.497	18.28	25.6795	-0.50032	74.3092	0.968716
	0.0185968	394.655	121.505	18.32	98.5367	0.00908587	1.44138	0.0185968		0.0459147	486.194	213.044	18.32	96.4637	-0.61387	3.51854	0.0459147		0.323193	577.696	304.546	18.32	75.0496	-7.41019	24.9343	0.323193		0.863111	669.146	395.996	18.32	33.7807	-1.67708	66.2065	0.863111		0.968935	851.846	578.696	18.32	25.6627	-0.5689	74.326	0.968935
	0.0185777	394.852	121.702	18.36	98.5381	0.0146067	1.4399	0.0185777		0.0462391	486.591	213.441	18.36	96.4388	-0.62891	3.5434	0.0462391		0.327052	578.297	305.147	18.36	74.7519	-7.47891	25.2321	0.327052		0.863999	669.946	396.796	18.36	33.7126	-1.69518	66.2747	0.863999		0.969321	853.044	579.894	18.36	25.6331	-0.64536	74.3556	0.969321
	0.0185552	395.051	121.901	18.4	98.5399	0.0187681	1.43815	0.0185552		0.0465709	486.991	213.841	18.4	96.4134	-0.64145	3.56883	0.0465709		0.330948	578.898	305.748	18.4	74.4513	-7.55009	25.5327	0.330948		0.864863	670.746	397.596	18.4	33.6463	-1.62696	66.3409	0.864863		0.969553	854.234	581.084	18.4	25.6153	-0.35141	74.3734	0.969553
	0.0185325	395.253	122.103	18.44	98.5417	0.021466	1.43639	0.0185325		0.0469083	487.39	214.24	18.44	96.3876	-0.64995	3.59468	0.0469083		0.334881	579.498	306.348	18.44	74.1479	-7.62024	25.8361	0.334881		0.865691	671.545	398.395	18.44	33.5828	-1.60417	66.4045	0.865691		0.969708	855.433	582.283	18.44	25.6034	-0.35623	74.3853	0.969708
	0.0185103	395.456	122.306	18.48	98.5434	0.0227166	1.43467	0.0185103		0.0472492	487.791	214.641	18.48	96.3614	-0.65623	3.62081	0.0472492		0.338849	580.097	306.947	18.48	73.8417	-7.68635	26.1422	0.338849		0.866543	672.345	399.195	18.48	33.5174	-1.58849	66.4698	0.866543		0.969966	856.627	583.477	18.48	25.5837	-0.59643	74.4051	0.969966
	0.0184881	395.653	122.503	18.52	98.5451	0.0226476	1.43295	0.0184881		0.0475928	488.192	215.042	18.52	96.3351	-0.65941	3.64714	0.0475928		0.342851	580.695	307.545	18.52	73.533	-7.74681	26.4509	0.342851		0.867371	673.143	399.993	18.52	33.4539	-1.60029	66.5333	0.867371		0.970338	857.824	584.674	18.52	25.5551	-0.74627	74.4336	0.970338
	0.0184704	395.853	122.703	18.56	98.5465	0.0214801	1.43158	0.0184704		0.0479377	488.592	215.442	18.56	96.3087	-0.66214	3.67357	0.0479377		0.346882	581.295	308.145	18.56	73.222	-7.80127	26.7619	0.346882		0.868223	673.941	400.791	18.56	33.3886	-1.65017	66.5987	0.868223		0.97071	859.015	585.865	18.56	25.5265	-0.57743	74.4622	0.97071
	0.0184563	396.054	122.904	18.6	98.5476	0.0195031	1.43049	0.0184563		0.0482842	488.993	215.843	18.6	96.2821	-0.66617	3.70012	0.0482842		0.350939	581.894	308.744	18.6	72.909	-7.85016	27.075	0.350939		0.869063	674.739	401.589	18.6	33.3241	-1.55807	66.6631	0.869063		0.970851	860.214	587.064	18.6	25.5157	-0.0770405	74.473	0.970851
	0.0184468	396.255	123.105	18.64	98.5483	0.0170461	1.42975	0.0184468		0.0486334	489.393	216.243	18.64	96.2554	-0.67204	3.72688	0.0486334		0.355021	582.494	309.344	18.64	72.594	-7.89486	27.3899	0.355021		0.869867	675.539	402.389	18.64	33.2625	-1.55674	66.7248	0.869867		0.970864	861.412	588.262	18.64	25.5148	-0.0747833	74.474	0.970864
	0.0184405	396.455	123.305	18.68	98.5488	0.014452	1.42926	0.0184405		0.0489861	489.794	216.644	18.68	96.2283	-0.68095	3.75391	0.0489861		0.359126	583.093	309.943	18.68	72.2774	-7.93605	27.7065	0.359126		0.870671	676.339	403.189	18.68	33.2008	-1.47656	66.7864	0.870671		0.970992	862.606	589.456	18.68	25.5049	-0.50983	74.4838	0.970992
	0.0184371	396.656	123.506	18.72	98.549	0.012052	1.429	0.0184371		0.0493447	490.195	217.045	18.72	96.2009	-0.69361	3.78139	0.0493447		0.363251	583.692	310.542	18.72	71.9592	-7.97585	28.0248	0.363251		0.871403	677.139	403.989	18.72	33.1447	-1.44308	66.8426	0.871403		0.971376	863.799	590.649	18.72	25.4754	-0.80327	74.5133	0.971376
	0.0184363	396.858	123.708	18.76	98.5491	0.0101443	1.42894	0.0184363		0.0497105	490.595	217.445	18.76	96.1728	-0.70828	3.80942	0.0497105		0.367396	584.29	311.14	18.76	71.6393	-8.01549	28.3446	0.367396		0.872195	677.939	404.789	18.76	33.0839	-1.55363	66.9033	0.872195		0.971773	864.994	591.844	18.76	25.445	-0.54806	74.5437	0.971773
	0.0184371	397.057	123.907	18.8	98.549	0.00897562	1.429	0.0184371		0.0500843	490.996	217.846	18.8	96.1442	-0.72427	3.83807	0.0500843		0.371562	584.888	311.738	18.8	71.3179	-8.05765	28.666	0.371562		0.873034	678.737	405.587	18.8	33.0195	-1.70164	66.9677	0.873034		0.971925	866.195	593.045	18.8	25.4333	-0.22961	74.5554	0.971925
	0.0184398	397.255	124.105	18.84	98.5488	0.00872538	1.42921	0.0184398		0.0504664	491.394	218.244	18.84	96.1149	-0.7396	3.86735	0.0504664		0.375752	585.487	312.337	18.84	70.9947	-8.10491	28.9893	0.375752		0.873934	679.537	406.387	18.84	32.9505	-1.65852	67.0367	0.873934		0.972117	867.388	594.238	18.84	25.4186	-0.55512	74.5701	0.972117
	0.0184436	397.456	124.306	18.88	98.5485	0.0094931	1.4295	0.0184436		0.0508561	491.794	218.644	18.88	96.085	-0.75159	3.89721	0.0508561		0.379967	586.083	312.933	18.88	70.6694	-8.15901	29.3145	0.379967		0.874786	680.335	407.185	18.88	32.8852	-1.65252	67.1021	0.874786		0.972461	868.587	595.437	18.88	25.3922	-0.55439	74.5965	0.972461
	0.0184478	397.656	124.506	18.92	98.5482	0.0112889	1.42983	0.0184478		0.0512506	492.19	219.04	18.92	96.0548	-0.7587	3.92744	0.0512506		0.384213	586.68	313.53	18.92	70.3419	-8.22212	29.642	0.384213		0.875637	681.133	407.983	18.92	32.8199	-1.58977	67.1674	0.875637		0.972703	869.784	596.634	18.92	25.3737	-0.49353	74.615	0.972703
	0.018451	397.857	124.707	18.96	98.548	0.014029	1.43008	0.018451		0.0516473	492.588	219.438	18.96	96.0244	-0.75909	3.95784	0.0516473		0.388495	587.283	314.133	18.96	70.0116	-8.29735	29.9724	0.388495		0.876465	681.932	408.782	18.96	32.7564	-1.67532	67.2309	0.876465		0.97297	870.982	597.832	18.96	25.3532	-0.44069	74.6355	0.97297
	0.0184505	398.056	124.906	19	98.548	0.0175381	1.43004	0.0184505		0.0520423	492.988	219.838	19	95.9941	-0.75326	3.98811	0.0520423		0.392818	587.885	314.735	19	69.678	-8.38434	30.3059	0.392818		0.877328	682.731	409.581	19	32.6901	-1.56842	67.2971	0.877328		0.973173	872.18	599.03	19	25.3376	-0.44385	74.6511	0.973173
	0.0184446	398.255	125.105	19.04	98.5485	0.0215598	1.42958	0.0184446		0.0524334	493.384	220.234	19.04	95.9642	-0.74498	4.01808	0.0524334		0.39719	588.484	315.334	19.04	69.3407	-8.48278	30.6432	0.39719		0.878036	683.532	410.382	19.04	32.6359	-1.17316	67.3514	0.878036		0.973465	873.377	600.227	19.04	25.3152	-0.59217	74.6735	0.973465
	0.0184345	398.452	125.302	19.08	98.5492	0.0257771	1.4288	0.0184345		0.0528199	493.786	220.636	19.08	95.9345	-0.73558	4.0477	0.0528199		0.401616	589.085	315.935	19.08	68.9993	-8.59168	30.9847	0.401616		0.878684	684.331	411.181	19.08	32.5862	-1.51218	67.4011	0.878684		0.973706	874.577	601.427	19.08	25.2968	-0.28366	74.6919	0.973706
	0.0184184	398.652	125.502	19.12	98.5505	0.0298402	1.42755	0.0184184		0.0532014	494.189	221.039	19.12	95.9053	-0.7275	4.07694	0.0532014		0.4061	589.684	316.534	19.12	68.6533	-8.70961	31.3306	0.4061		0.879607	685.125	411.975	19.12	32.5153	-1.85034	67.4719	0.879607		0.973818	875.779	602.629	19.12	25.2882	-0.24598	74.7005	0.973818
	0.0183961	398.853	125.703	19.16	98.5522	0.0334015	1.42582	0.0183961		0.0535799	494.59	221.44	19.16	95.8763	-0.72434	4.10594	0.0535799		0.410648	590.283	317.133	19.16	68.3025	-8.83396	31.6815	0.410648		0.88053	685.927	412.777	19.16	32.4445	-1.59386	67.5427	0.88053		0.973981	876.976	603.826	19.16	25.2756	-0.3799	74.7131	0.973981
	0.01837	399.054	125.904	19.2	98.5542	0.0361511	1.4238	0.01837		0.0539582	494.988	221.838	19.2	95.8473	-0.72773	4.13493	0.0539582		0.415261	590.883	317.733	19.2	67.9466	-8.96228	32.0374	0.415261		0.88131	686.724	413.574	19.2	32.3847	-1.44942	67.6025	0.88131		0.974209	878.172	605.022	19.2	25.2582	-0.41134	74.7305	0.974209
	0.018338	399.257	126.107	19.24	98.5567	0.0378502	1.42132	0.018338		0.0543405	495.391	222.241	19.24	95.818	-0.73817	4.16423	0.0543405		0.419941	591.483	318.333	19.24	67.5855	-9.09283	32.3985	0.419941		0.882042	687.523	414.373	19.24	32.3286	-1.36493	67.6586	0.882042		0.97441	879.371	606.221	19.24	25.2427	-0.48539	74.746	0.97441
	0.0183045	399.458	126.308	19.28	98.5593	0.0383544	1.41872	0.0183045		0.0547295	495.789	222.639	19.28	95.7882	-0.75459	4.19404	0.0547295		0.42469	592.084	318.934	19.28	67.2191	-9.22465	32.7648	0.42469		0.882737	688.323	415.173	19.28	32.2752	-1.33918	67.712	0.882737		0.974727	880.568	607.418	19.28	25.2185	-0.55923	74.7703	0.974727
	0.0182718	399.655	126.505	19.32	98.5619	0.0376255	1.41619	0.0182718		0.0551287	496.188	223.038	19.32	95.7576	-0.77586	4.22463	0.0551287		0.429507	592.682	319.532	19.32	66.8475	-9.35588	33.1365	0.429507		0.883456	689.121	415.971	19.32	32.2201	-1.4704	67.7672	0.883456		0.974953	881.765	608.615	19.32	25.2011	-0.38447	74.7876	0.974953
	0.018244	399.857	126.707	19.36	98.564	0.0357273	1.41403	0.018244		0.0555396	496.588	223.438	19.36	95.7261	-0.79838	4.25612	0.0555396		0.434392	593.284	320.134	19.36	66.4706	-9.4875	33.5133	0.434392		0.884296	689.922	416.772	19.36	32.1557	-1.67932	67.8315	0.884296		0.975179	882.964	609.814	19.36	25.1837	-0.53106	74.805	0.975179
	0.0182202	400.058	126.908	19.4	98.5658	0.0328077	1.41219	0.0182202		0.0559624	496.989	223.839	19.4	95.6937	-0.82096	4.28852	0.0559624		0.439345	593.881	320.731	19.4	66.0885	-9.61957	33.8954	0.439345		0.885147	690.72	417.57	19.4	32.0904	-1.4744	67.8968	0.885147		0.975456	884.162	611.012	19.4	25.1625	-0.43013	74.8262	0.975456
	0.0182015	400.261	127.111	19.44	98.5673	0.0290682	1.41074	0.0182015		0.0563962	497.387	224.237	19.44	95.6605	-0.84044	4.32176	0.0563962		0.444367	594.479	321.329	19.44	65.701	-9.75367	34.2829	0.444367		0.885818	691.519	418.369	19.44	32.0389	-1.22385	67.9483	0.885818		0.975605	885.361	612.211	19.44	25.1511	-0.25679	74.8376	0.975605
	0.0181872	400.459	127.309	19.48	98.5684	0.0247289	1.40963	0.0181872		0.0568393	497.787	224.637	19.48	95.6265	-0.85582	4.35572	0.0568393		0.449459	595.082	321.932	19.48	65.3082	-9.88987	34.6758	0.449459		0.886514	692.318	419.168	19.48	31.9856	-1.53748	68.0017	0.886514		0.975805	886.557	613.407	19.48	25.1357	-0.55787	74.853	0.975805
	0.0181776	400.659	127.509	19.52	98.5691	0.0199919	1.40889	0.0181776		0.057289	498.184	225.034	19.52	95.5921	-0.86582	4.39018	0.057289		0.454623	595.686	322.536	19.52	64.9098	-10.031	35.0741	0.454623		0.887341	693.119	419.969	19.52	31.9221	-1.4863	68.0651	0.887341		0.97612	887.758	614.608	19.52	25.1116	-0.43784	74.8771	0.97612
	0.018173	400.859	127.709	19.56	98.5695	0.0150124	1.40853	0.018173		0.0577429	498.581	225.431	19.56	95.5573	-0.87254	4.42496	0.0577429		0.459861	596.286	323.136	19.56	64.5057	-10.1764	35.4783	0.459861		0.888036	693.92	420.77	19.56	31.8688	-1.27539	68.1184	0.888036		0.976268	888.956	615.806	19.56	25.1002	-0.34913	74.8885	0.976268
	0.0181709	401.056	127.906	19.6	98.5697	0.00987992	1.40837	0.0181709		0.0581992	498.982	225.832	19.6	95.5223	-0.87438	4.45993	0.0581992		0.465176	596.888	323.738	19.6	64.0957	-10.3267	35.8883	0.465176		0.888719	694.719	421.569	19.6	31.8164	-1.30623	68.1708	0.888719		0.976544	890.152	617.002	19.6	25.079	-0.58808	74.9097	0.976544
	0.0181702	401.26	128.11	19.64	98.5697	0.00461513	1.40831	0.0181702		0.0586554	499.384	226.234	19.64	95.4874	-0.87311	4.49489	0.0586554		0.470569	597.488	324.338	19.64	63.6795	-10.4805	36.3044	0.470569		0.889402	695.522	422.372	19.64	31.764	-1.25157	68.2232	0.889402		0.976795	891.348	618.198	19.64	25.0598	-0.26901	74.9289	0.976795
	0.0181682	401.458	128.308	19.68	98.5699	-0.00082039	1.40816	0.0181682		0.0591103	499.785	226.635	19.68	95.4525	-0.86968	4.52975	0.0591103		0.476043	598.084	324.934	19.68	63.2572	-10.636	36.7268	0.476043		0.890073	696.321	423.171	19.68	31.7125	-1.47568	68.2747	0.890073		0.976853	892.544	619.394	19.68	25.0554	0.0750204	74.9333	0.976853
	0.0181674	401.657	128.507	19.72	98.5699	-0.00650147	1.4081	0.0181674		0.0595635	500.189	227.039	19.72	95.4178	-0.86633	4.56448	0.0595635		0.481598	598.685	325.535	19.72	62.8286	-10.7921	37.1553	0.481598		0.890936	697.118	423.968	19.72	31.6463	-1.73057	68.3409	0.890936		0.976731	893.744	620.594	19.72	25.0647	0.0589055	74.924	0.976731
	0.0181685	401.857	128.707	19.76	98.5699	-0.0125093	1.40818	0.0181685		0.0600146	500.589	227.439	19.76	95.3832	-0.86311	4.59905	0.0600146		0.487234	599.283	326.133	19.76	62.3938	-10.9461	37.5901	0.487234		0.891812	697.917	424.767	19.76	31.5792	-1.52744	68.4081	0.891812		0.976917	894.937	621.787	19.76	25.0504	-0.79907	74.9383	0.976917
	0.0181708	402.059	128.909	19.8	98.5697	-0.0188987	1.40836	0.0181708		0.0604647	500.992	227.842	19.8	95.3487	-0.86134	4.63354	0.0604647		0.492948	599.883	326.733	19.8	61.953	-11.0965	38.031	0.492948		0.892543	698.715	425.565	19.8	31.5231	-1.35117	68.4641	0.892543		0.977436	896.131	622.981	19.8	25.0106	-0.87544	74.9781	0.977436
	0.0181761	402.259	129.109	19.84	98.5693	-0.0256698	1.40877	0.0181761		0.0609143	501.391	228.241	19.84	95.3143	-0.86167	4.66799	0.0609143		0.49874	600.48	327.33	19.84	61.5062	-11.2413	38.4778	0.49874		0.893214	699.511	426.361	19.84	31.4716	-1.27279	68.5156	0.893214		0.977774	897.329	624.179	19.84	24.9846	-0.36456	75.0041	0.977774
	0.0181847	402.46	129.31	19.88	98.5686	-0.0327463	1.40944	0.0181847		0.0613645	501.788	228.638	19.88	95.2798	-0.86475	4.70249	0.0613645		0.504604	601.079	327.929	19.88	61.0537	-11.3797	38.9302	0.504604		0.893873	700.31	427.16	19.88	31.4211	-1.53555	68.5662	0.893873		0.977844	898.527	625.377	19.88	24.9793	-0.12016	75.0094	0.977844
	0.0181982	402.657	129.507	19.92	98.5676	-0.0399677	1.41048	0.0181982		0.0618173	502.191	229.041	19.92	95.2451	-0.87113	4.73719	0.0618173		0.510539	601.675	328.525	19.92	60.5959	-11.5108	39.3881	0.510539		0.894747	701.108	427.958	19.92	31.354	-1.46395	68.6333	0.894747		0.97799	899.723	626.573	19.92	24.9681	-0.50237	75.0206	0.97799
	0.0182201	402.859	129.709	19.96	98.5659	-0.0470928	1.41218	0.0182201		0.0622743	502.588	229.438	19.96	95.21	-0.88065	4.77221	0.0622743		0.51654	602.276	329.126	19.96	60.1329	-11.6346	39.851	0.51654		0.895394	701.909	428.759	19.96	31.3043	-1.17272	68.6829	0.895394		0.978303	900.924	627.774	19.96	24.9441	-0.43441	75.0446	0.978303
	0.0182476	403.058	129.908	20	98.5637	-0.0538176	1.41431	0.0182476		0.0627371	502.989	229.839	20	95.1746	-0.89414	4.80768	0.0627371		0.522602	602.877	329.727	20	59.6652	-11.7505	40.3188	0.522602		0.896042	702.708	429.558	20	31.2547	-1.31638	68.7325	0.896042		0.978423	902.123	628.973	20	24.9349	-0.17056	75.0538	0.978423
	0.0182831	403.259	130.109	20.04	98.561	-0.0598024	1.41706	0.0182831		0.0632081	503.389	230.239	20.04	95.1385	-0.91139	4.84377	0.0632081		0.528723	603.479	330.329	20.04	59.1929	-11.8588	40.791	0.528723		0.896713	703.505	430.355	20.04	31.2032	-1.26633	68.784	0.896713		0.978556	903.32	630.17	20.04	24.9247	-0.19887	75.064	0.978556
	0.018324	403.458	130.308	20.08	98.5578	-0.0647072	1.42023	0.018324		0.0636891	503.79	230.64	20.08	95.1016	-0.93278	4.88063	0.0636891		0.534898	604.079	330.929	20.08	58.7165	-11.9585	41.2674	0.534898		0.897383	704.306	431.156	20.08	31.1518	-1.31605	68.8355	0.897383		0.978573	904.521	631.371	20.08	24.9234	0.0183479	75.0653	0.978573
	0.0183719	403.658	130.508	20.12	98.5541	-0.0682277	1.42395	0.0183719		0.0641822	504.188	231.038	20.12	95.0638	-0.95738	4.91842	0.0641822		0.541122	604.678	331.528	20.12	58.2364	-12.0474	41.7476	0.541122		0.898102	705.104	431.954	20.12	31.0966	-1.39265	68.8906	0.898102		0.978628	905.721	632.571	20.12	24.9191	-0.39809	75.0696	0.978628
	0.0184211	403.857	130.707	20.16	98.5503	-0.0701311	1.42776	0.0184211		0.0646888	504.587	231.437	20.16	95.025	-0.98369	4.95724	0.0646888		0.54739	605.28	332.13	20.16	57.7528	-12.1255	42.2311	0.54739		0.898833	705.903	432.753	20.16	31.0406	-1.40761	68.9467	0.898833		0.978953	906.92	633.77	20.16	24.8943	-0.61294	75.0944	0.978953
	0.0184712	404.055	130.905	20.2	98.5464	-0.0702833	1.43164	0.0184712		0.0652091	504.99	231.84	20.2	94.9851	-1.0094	4.99711	0.0652091		0.553694	605.882	332.732	20.2	57.2664	-12.1898	42.7175	0.553694		0.899563	706.702	433.552	20.2	30.9845	-1.4019	69.0027	0.899563		0.979149	908.119	634.969	20.2	24.8792	-0.0390993	75.1095	0.979149
	0.0185216	404.252	131.102	20.24	98.5425	-0.0686684	1.43555	0.0185216		0.0657423	505.39	232.24	20.24	94.9443	-1.03275	5.03797	0.0657423		0.560028	606.484	333.334	20.24	56.7778	-12.2404	43.2062	0.560028		0.900318	707.499	434.349	20.24	30.9267	-1.5548	69.0606	0.900318		0.979038	909.318	636.168	20.24	24.8878	0.0817548	75.101	0.979038
	0.0185709	404.454	131.304	20.28	98.5387	-0.0653944	1.43937	0.0185709		0.0662864	505.79	232.64	20.28	94.9026	-1.05065	5.07967	0.0662864		0.566385	607.084	333.934	20.28	56.2874	-12.2757	43.6966	0.566385		0.901144	708.3	435.15	20.28	30.8633	-1.46169	69.124	0.901144		0.979158	910.513	637.363	20.28	24.8786	-0.4546	75.1102	0.979158
	0.0186146	404.655	131.505	20.32	98.5353	-0.0606873	1.44276	0.0186146		0.0668385	506.189	233.039	20.32	94.8603	-1.06357	5.12198	0.0668385		0.572756	607.682	334.532	20.32	55.7958	-12.2951	44.1881	0.572756		0.901791	709.097	435.947	20.32	30.8137	-1.08696	69.1736	0.901791		0.979457	911.706	638.556	20.32	24.8556	-0.70804	75.1331	0.979457
	0.0186522	404.853	131.703	20.36	98.5324	-0.0548722	1.44567	0.0186522		0.067396	506.587	233.437	20.36	94.8175	-1.07032	5.1647	0.067396		0.579132	608.283	335.133	20.36	55.3039	-12.2995	44.6801	0.579132		0.902306	709.897	436.747	20.36	30.7742	-0.97779	69.2131	0.902306		0.979871	912.898	639.748	20.36	24.8239	-0.6933	75.1649	0.979871
	0.0186834	405.056	131.906	20.4	98.5299	-0.0483435	1.44809	0.0186834		0.0679554	506.991	233.841	20.4	94.7747	-1.07147	5.20757	0.0679554		0.585508	608.881	335.731	20.4	54.812	-12.2902	45.1719	0.585508		0.902881	710.698	437.548	20.4	30.7301	-1.25397	69.2571	0.902881		0.980105	914.095	640.945	20.4	24.8059	-0.23841	75.1828	0.980105
	0.0187028	405.251	132.101	20.44	98.5285	-0.0415283	1.44959	0.0187028		0.0685141	507.389	234.239	20.44	94.7319	-1.06847	5.25038	0.0685141		0.591875	609.483	336.333	20.44	54.3208	-12.2678	45.6632	0.591875		0.903575	711.496	438.346	20.44	30.6768	-1.35688	69.3104	0.903575		0.980223	915.289	642.139	20.44	24.7968	-0.35569	75.1919	0.980223
	0.018717	405.449	132.299	20.48	98.5273	-0.0348466	1.45069	0.018717		0.0690708	507.787	234.637	20.48	94.6892	-1.06476	5.29304	0.0690708		0.598228	610.082	336.932	20.48	53.8307	-12.2345	46.1533	0.598228		0.904306	712.294	439.144	20.48	30.6208	-1.36164	69.3665	0.904306		0.980483	916.487	643.337	20.48	24.7769	-0.56712	75.2118	0.980483
	0.0187275	405.652	132.502	20.52	98.5265	-0.0286728	1.45151	0.0187275		0.0696258	508.188	235.038	20.52	94.6467	-1.06206	5.33557	0.0696258		0.60456	610.68	337.53	20.52	53.3421	-12.1897	46.6418	0.60456		0.904964	713.093	439.943	20.52	30.5703	-1.22055	69.417	0.904964		0.980729	917.684	644.534	20.52	24.758	-0.22699	75.2307	0.980729
	0.0187313	405.853	132.703	20.56	98.5262	-0.0233039	1.4518	0.0187313		0.0701798	508.584	235.434	20.56	94.6042	-1.06297	5.37803	0.0701798		0.610867	611.281	338.131	20.56	52.8556	-12.1347	47.1284	0.610867		0.905635	713.889	440.739	20.56	30.5188	-1.32835	69.4684	0.905635		0.980783	918.881	645.731	20.56	24.7538	-0.17152	75.2349	0.980783
	0.0187311	406.053	132.903	20.6	98.5263	-0.0189372	1.45179	0.0187311		0.070736	508.984	235.834	20.6	94.5616	-1.06894	5.42065	0.070736		0.617142	611.883	338.733	20.6	52.3714	-12.07	47.6125	0.617142		0.90627	714.688	441.538	20.6	30.4701	-1.06556	69.5171	0.90627		0.980914	920.076	646.926	20.6	24.7438	-0.16471	75.2449	0.980914
	0.0187273	406.251	133.101	20.64	98.5266	-0.0156616	1.45149	0.0187273		0.0712963	509.382	236.232	20.64	94.5186	-1.07932	5.46359	0.0712963		0.623381	612.482	339.332	20.64	51.8901	-11.9948	48.0939	0.623381		0.906832	715.489	442.339	20.64	30.427	-1.22341	69.5602	0.906832		0.980942	921.275	648.125	20.64	24.7416	-0.1283	75.2471	0.980942
	0.0187237	406.449	133.299	20.68	98.5268	-0.0134626	1.45121	0.0187237		0.0718631	509.785	236.635	20.68	94.4752	-1.09323	5.50702	0.0718631		0.629579	613.083	339.933	20.68	51.4119	-11.9071	48.572	0.629579		0.907502	716.286	443.136	20.68	30.3756	-1.27684	69.6116	0.907502		0.981124	922.472	649.322	20.68	24.7277	-0.5989	75.261	0.981124
	0.0187249	406.651	133.501	20.72	98.5267	-0.0122399	1.45131	0.0187249		0.072438	510.185	237.035	20.72	94.4312	-1.11058	5.55108	0.072438		0.635727	613.684	340.534	20.72	50.9376	-11.8069	49.0463	0.635727		0.908173	717.086	443.936	20.72	30.3242	-1.38042	69.6631	0.908173		0.98146	923.67	650.52	20.72	24.702	-0.42079	75.2867	0.98146
	0.0187288	406.853	133.703	20.76	98.5264	-0.0118345	1.45161	0.0187288		0.0730226	510.587	237.437	20.76	94.3864	-1.12864	5.59588	0.0730226		0.64182	614.285	341.135	20.76	50.4675	-11.693	49.5164	0.64182		0.908939	717.883	444.733	20.76	30.2654	-1.48803	69.7219	0.908939		0.981513	924.869	651.719	20.76	24.6979	0.0508074	75.2908	0.981513
	0.0187351	407.058	133.908	20.8	98.5259	-0.0120615	1.4521	0.0187351		0.0736164	510.987	237.837	20.8	94.3409	-1.14689	5.64138	0.0736164		0.64785	614.885	341.735	20.8	50.0023	-11.5654	49.9817	0.64785		0.909669	718.681	445.531	20.8	30.2094	-1.38432	69.7779	0.909669		0.981528	926.065	652.915	20.8	24.6967	-0.25132	75.292	0.981528
	0.018742	407.257	134.107	20.84	98.5254	-0.012742	1.45263	0.018742		0.0742198	511.388	238.238	20.84	94.2946	-1.16469	5.68762	0.0742198		0.653811	615.484	342.334	20.84	49.5424	-11.4246	50.4415	0.653811		0.910339	719.481	446.331	20.84	30.158	-1.15887	69.8293	0.910339		0.981736	927.262	654.112	20.84	24.6808	-0.34673	75.3079	0.981736
	0.0187504	407.453	134.303	20.88	98.5248	-0.0137308	1.45328	0.0187504		0.0748323	511.784	238.634	20.88	94.2477	-1.1827	5.73456	0.0748323		0.659696	616.084	342.934	20.88	49.0884	-11.2716	50.8955	0.659696		0.910913	720.282	447.132	20.88	30.1139	-1.10076	69.8733	0.910913		0.981866	928.459	655.309	20.88	24.6708	-0.38135	75.3179	0.981866
	0.0187599	407.65	134.5	20.92	98.524	-0.0149339	1.45402	0.0187599		0.0754543	512.187	239.037	20.92	94.2	-1.19975	5.78222	0.0754543		0.665498	616.679	343.529	20.92	48.6408	-11.1078	51.3432	0.665498		0.911475	721.081	447.931	20.92	30.0708	-1.03465	69.9164	0.911475		0.982175	929.66	656.51	20.92	24.6471	-0.57373	75.3416	0.982175
	0.0187708	407.851	134.701	20.96	98.5232	-0.016314	1.45486	0.0187708		0.0760849	512.587	239.437	20.96	94.1517	-1.21748	5.83055	0.0760849		0.671213	617.275	344.125	20.96	48.1998	-10.9362	51.7841	0.671213		0.912025	721.884	448.734	20.96	30.0286	-1.10491	69.9586	0.912025		0.982446	930.856	657.706	20.96	24.6263	-0.51762	75.3624	0.982446
	0.0187808	408.054	134.904	21	98.5224	-0.0178846	1.45564	0.0187808		0.0767254	512.987	239.837	21	94.1026	-1.23666	5.87963	0.0767254		0.676837	617.874	344.724	21	47.7659	-10.7587	52.218	0.676837		0.912623	722.685	449.535	21	29.9828	-1.24853	70.0045	0.912623		0.98264	932.053	658.903	21	24.6114	-0.20575	75.3773	0.98264
	0.0187883	408.253	135.103	21.04	98.5218	-0.0196919	1.45622	0.0187883		0.077376	513.39	240.24	21.04	94.0528	-1.25653	5.92949	0.077376		0.682369	618.473	345.323	21.04	47.3392	-10.5783	52.6448	0.682369		0.913353	723.486	450.336	21.04	29.9268	-1.39176	70.0605	0.913353		0.982706	933.251	660.101	21.04	24.6064	-0.0560409	75.3823	0.982706
	0.018796	408.456	135.306	21.08	98.5212	-0.0217907	1.45682	0.018796		0.0780375	513.786	240.636	21.08	94.0021	-1.27839	5.98018	0.0780375		0.687807	619.076	345.926	21.08	46.9197	-10.3977	53.0643	0.687807		0.914023	724.286	451.136	21.08	29.8754	-1.19161	70.1119	0.914023		0.982772	934.448	661.298	21.08	24.6013	-0.51446	75.3874	0.982772
	0.0188027	408.657	135.507	21.12	98.5207	-0.0242165	1.45734	0.0188027		0.0787105	514.186	241.036	21.12	93.9505	-1.30015	6.03175	0.0787105		0.69315	619.671	346.521	21.12	46.5074	-10.2146	53.4766	0.69315		0.914621	725.084	451.934	21.12	29.8295	-1.11047	70.1577	0.914621		0.983208	935.645	662.495	21.12	24.5678	-0.54764	75.4209	0.983208
	0.0188095	408.855	135.705	21.16	98.5202	-0.026961	1.45786	0.0188095		0.0793948	514.585	241.435	21.16	93.898	-1.32175	6.08419	0.0793948		0.698398	620.273	347.123	21.16	46.1025	-10.0303	53.8814	0.698398		0.915207	725.885	452.735	21.16	29.7845	-1.18922	70.2027	0.915207		0.983261	936.848	663.698	21.16	24.5638	0.11746	75.4249	0.983261
	0.0188186	409.055	135.905	21.2	98.5195	-0.0299538	1.45857	0.0188186		0.08009	514.985	241.835	21.2	93.8448	-1.34227	6.13747	0.08009		0.703551	620.872	347.722	21.2	45.705	-9.84491	54.279	0.703551		0.915854	726.682	453.532	21.2	29.735	-1.2218	70.2523	0.915854		0.983185	938.052	664.902	21.2	24.5696	-0.0466659	75.4191	0.983185
	0.0188314	409.255	136.105	21.24	98.5185	-0.0330559	1.45956	0.0188314		0.080796	515.386	242.236	21.24	93.7907	-1.36195	6.19157	0.080796		0.708607	621.475	348.325	21.24	45.3149	-9.65797	54.669	0.708607		0.916476	727.483	454.333	21.24	29.6873	-1.16632	70.3	0.916476		0.983353	939.252	666.102	21.24	24.5568	-0.5455	75.432	0.983353
	0.0188484	409.455	136.305	21.28	98.5172	-0.0360649	1.46088	0.0188484		0.0815116	515.783	242.633	21.28	93.7358	-1.37956	6.24641	0.0815116		0.713565	622.071	348.921	21.28	44.9324	-9.46881	55.0516	0.713565		0.91705	728.279	455.129	21.28	29.6432	-1.08317	70.344	0.91705		0.983674	940.452	667.302	21.28	24.5321	-0.65454	75.4566	0.983674
	0.0188692	409.655	136.505	21.32	98.5156	-0.0387334	1.46249	0.0188692		0.0822361	516.184	243.034	21.32	93.6803	-1.39637	6.30193	0.0822361		0.718425	622.674	349.524	21.32	44.5574	-9.27812	55.4265	0.718425		0.917612	729.078	455.928	21.32	29.6001	-1.05575	70.3871	0.917612		0.984047	941.653	668.503	21.32	24.5035	-0.54338	75.4852	0.984047
	0.0188955	409.853	136.703	21.36	98.5135	-0.0407969	1.46453	0.0188955		0.0829692	516.582	243.432	21.36	93.6241	-1.41229	6.35811	0.0829692		0.723186	623.273	350.123	21.36	44.1901	-9.08653	55.7938	0.723186		0.91815	729.874	456.724	21.36	29.5588	-1.07957	70.4284	0.91815		0.98415	942.854	669.704	21.36	24.4956	0.0525509	75.4932	0.98415
	0.0189247	410.055	136.905	21.4	98.5113	-0.0420078	1.46679	0.0189247		0.0837107	516.98	243.83	21.4	93.5673	-1.42909	6.41493	0.0837107		0.727848	623.872	350.722	21.4	43.8305	-8.89474	56.1534	0.727848		0.918736	730.675	457.525	21.4	29.5139	-1.14639	70.4733	0.918736		0.9841	944.054	670.904	21.4	24.4994	0.0722101	75.4893	0.9841
	0.0189569	410.254	137.104	21.44	98.5088	-0.0421696	1.46929	0.0189569		0.0844612	517.381	244.231	21.44	93.5098	-1.44737	6.47244	0.0844612		0.732409	624.469	351.319	21.44	43.4785	-8.70242	56.5054	0.732409		0.919309	731.473	458.323	21.44	29.4699	-1.05074	70.5173	0.919309		0.98405	945.256	672.106	21.44	24.5033	0.0929081	75.4854	0.98405
	0.0189912	410.454	137.304	21.48	98.5061	-0.041168	1.47195	0.0189912		0.0852218	517.785	244.635	21.48	93.4515	-1.46723	6.53073	0.0852218		0.736872	625.069	351.919	21.48	43.1343	-8.50992	56.8496	0.736872		0.919859	732.274	459.124	21.48	29.4277	-1.07365	70.5595	0.919859		0.98409	946.455	673.305	21.48	24.5002	-0.23735	75.4885	0.98409
	0.0190236	410.651	137.501	21.52	98.5036	-0.0389913	1.47446	0.0190236		0.0859932	518.188	245.038	21.52	93.3924	-1.48888	6.58984	0.0859932		0.741234	625.67	352.52	21.52	42.7978	-8.31751	57.1862	0.741234		0.920445	733.072	459.922	21.52	29.3828	-1.14856	70.6044	0.920445		0.984194	947.654	674.504	21.52	24.4922	-0.10292	75.4965	0.984194
	0.0190536	410.853	137.703	21.56	98.5013	-0.035739	1.47678	0.0190536		0.0867764	518.587	245.437	21.56	93.3324	-1.5126	6.64986	0.0867764		0.745496	626.27	353.12	21.56	42.4689	-8.12493	57.515	0.745496		0.921031	733.869	460.719	21.56	29.3379	-1.09348	70.6494	0.921031		0.984259	948.852	675.702	21.56	24.4872	-0.263	75.5015	0.984259
	0.019079	411.055	137.905	21.6	98.4993	-0.0316166	1.47875	0.019079		0.0875725	518.986	245.836	21.6	93.2714	-1.53848	6.71087	0.0875725		0.749659	626.867	353.717	21.6	42.1478	-7.93048	57.8362	0.749659		0.921592	734.669	461.519	21.6	29.2948	-1.05977	70.6925	0.921592		0.984478	950.05	676.9	21.6	24.4704	-0.4058	75.5183	0.984478
	0.0190969	411.253	138.103	21.64	98.4979	-0.0269164	1.48014	0.0190969		0.0883822	519.387	246.237	21.64	93.2093	-1.5641	6.77292	0.0883822		0.753719	627.466	354.316	21.64	41.8345	-7.73345	58.1495	0.753719		0.922178	735.47	462.32	21.64	29.2499	-1.12153	70.7374	0.922178		0.984646	951.246	678.096	21.64	24.4576	-0.39359	75.5311	0.984646
	0.0191092	411.453	138.303	21.68	98.4969	-0.0219874	1.48109	0.0191092		0.0892055	519.785	246.635	21.68	93.1462	-1.5906	6.83601	0.0892055		0.757678	628.065	354.915	21.68	41.5291	-7.53491	58.4548	0.757678		0.922692	736.268	463.118	21.68	29.2105	-0.99987	70.7768	0.922692		0.984878	952.444	679.294	21.68	24.4398	-0.3478	75.5489	0.984878
	0.0191169	411.654	138.504	21.72	98.4964	-0.0171981	1.48169	0.0191169		0.0900426	520.187	247.037	21.72	93.0821	-1.61643	6.90016	0.0900426		0.761532	628.666	355.516	21.72	41.2317	-7.33519	58.7522	0.761532		0.923242	737.065	463.915	21.72	29.1683	-1.15013	70.819	0.923242		0.985059	953.641	680.491	21.72	24.4259	-0.29895	75.5628	0.985059
	0.0191177	411.858	138.708	21.76	98.4963	-0.0128965	1.48175	0.0191177		0.0908929	520.59	247.44	21.76	93.0169	-1.6414	6.96532	0.0908929		0.765284	629.262	356.112	21.76	40.9423	-7.13419	59.0416	0.765284		0.923923	737.861	464.711	21.76	29.116	-1.36941	70.8712	0.923923		0.985124	954.834	681.684	21.76	24.4209	-0.11856	75.5678	0.985124
	0.0191129	412.057	138.907	21.8	98.4967	-0.00937414	1.48138	0.0191129		0.0917563	520.989	247.839	21.8	92.9508	-1.66668	7.03148	0.0917563		0.76893	629.866	356.716	21.8	40.661	-6.93512	59.323	0.76893		0.924593	738.658	465.508	21.8	29.0646	-1.12018	70.9226	0.924593		0.98533	956.031	682.881	21.8	24.405	-0.64522	75.5837	0.98533
	0.0191059	412.261	139.111	21.84	98.4972	-0.00683579	1.48084	0.0191059		0.0926327	521.391	248.241	21.84	92.8836	-1.69092	7.09864	0.0926327		0.772475	630.468	357.318	21.84	40.3875	-6.74078	59.5965	0.772475		0.925082	739.457	466.307	21.84	29.0271	-0.77551	70.9601	0.925082		0.985652	957.227	684.077	21.84	24.3804	-0.35291	75.6083	0.985652
	0.0190982	412.459	139.309	21.88	98.4978	-0.00538127	1.48024	0.0190982		0.0935216	521.795	248.645	21.88	92.8155	-1.71527	7.16676	0.0935216		0.775921	631.068	357.918	21.88	40.1217	-6.55079	59.8623	0.775921		0.925464	740.255	467.105	21.88	28.9978	-0.82449	70.9894	0.925464		0.985704	958.424	685.274	21.88	24.3764	0.0980303	75.6123	0.985704
	0.0190898	412.656	139.506	21.92	98.4985	-0.0049996	1.47959	0.0190898		0.0944233	522.192	249.042	21.92	92.7464	-1.73998	7.23586	0.0944233		0.779269	631.663	358.513	21.92	39.8634	-6.36492	60.1206	0.779269		0.925941	741.053	467.903	21.92	28.9612	-0.94818	71.026	0.925941		0.985603	959.623	686.473	21.92	24.3842	0.11437	75.6045	0.985603
	0.0190854	412.858	139.708	21.96	98.4988	-0.00557648	1.47925	0.0190854		0.0953382	522.59	249.44	21.96	92.6763	-1.76529	7.30597	0.0953382		0.782521	632.263	359.113	21.96	39.6124	-6.18288	60.3715	0.782521		0.926443	741.852	468.702	21.96	28.9227	-0.99795	71.0645	0.926443		0.985642	960.821	687.671	21.96	24.3811	-0.37256	75.6076	0.985642
	0.0190841	413.06	139.91	22	98.4989	-0.00691386	1.47915	0.0190841		0.0962661	522.99	249.84	22	92.6052	-1.79098	7.37708	0.0962661		0.78568	632.864	359.714	22	39.3687	-6.00387	60.6152	0.78568		0.927016	742.653	469.503	22	28.8788	-1.15906	71.1085	0.927016		0.986002	962.017	688.867	22	24.3535	-1.12095	75.6352	0.986002
	0.0190862	413.258	140.108	22.04	98.4987	-0.00875886	1.47931	0.0190862		0.0972081	523.39	250.24	22.04	92.533	-1.8177	7.44926	0.0972081		0.788747	633.464	360.314	22.04	39.1321	-5.82398	60.8518	0.788747		0.9276	743.457	470.307	22.04	28.8339	-0.92415	71.1533	0.9276		0.986618	963.215	690.065	22.04	24.3062	-0.57941	75.6825	0.986618
	0.0190929	413.462	140.312	22.08	98.4982	-0.0108386	1.47983	0.0190929		0.0981638	523.795	250.645	22.08	92.4597	-1.84445	7.5225	0.0981638		0.791719	634.064	360.914	22.08	38.9028	-5.64147	61.0811	0.791719		0.92797	744.255	471.105	22.08	28.8056	-0.6465	71.1817	0.92797		0.986632	964.416	691.266	22.08	24.3052	0.21855	75.6835	0.986632
	0.0191025	413.665	140.515	22.12	98.4975	-0.0128969	1.48057	0.0191025		0.0991337	524.193	251.043	22.12	92.3854	-1.87257	7.59683	0.0991337		0.794596	634.665	361.515	22.12	38.6809	-5.45265	61.3031	0.794596		0.928364	745.055	471.905	22.12	28.7753	-0.99813	71.2119	0.928364		0.986479	965.617	692.467	22.12	24.3169	0.23954	75.6718	0.986479
	0.0191129	413.859	140.709	22.16	98.4967	-0.0147281	1.48138	0.0191129		0.100119	524.592	251.442	22.16	92.3099	-1.90171	7.67231	0.100119		0.797373	635.264	362.114	22.16	38.4666	-5.25741	61.5173	0.797373		0.928973	745.85	472.7	22.16	28.7286	-1.23728	71.2586	0.928973		0.986429	966.816	693.666	22.16	24.3207	-0.16182	75.668	0.986429
	0.0191292	414.061	140.911	22.2	98.4954	-0.016205	1.48264	0.0191292		0.101119	524.993	251.843	22.2	92.2333	-1.93181	7.74898	0.101119		0.800046	635.862	362.712	22.2	38.2604	-5.05475	61.7236	0.800046		0.929594	746.648	473.498	22.2	28.681	-1.09861	71.3063	0.929594		0.98661	968.015	694.865	22.2	24.3069	-0.40147	75.6818	0.98661
	0.0191454	414.264	141.114	22.24	98.4941	-0.0172961	1.4839	0.0191454		0.102135	525.39	252.24	22.24	92.1554	-1.96266	7.82686	0.102135		0.802613	636.46	363.31	22.24	38.0623	-4.84573	61.9216	0.802613		0.930143	747.448	474.298	22.24	28.6389	-0.95948	71.3484	0.930143		0.986817	969.211	696.061	22.24	24.291	-0.38666	75.6977	0.986817
	0.0191609	414.461	141.311	22.28	98.4929	-0.0180705	1.4851	0.0191609		0.103168	525.791	252.641	22.28	92.0763	-1.99403	7.90599	0.103168		0.805071	637.06	363.91	22.28	37.8727	-4.63456	62.1112	0.805071		0.930609	748.248	475.098	22.28	28.6032	-0.88457	71.3841	0.930609		0.987024	970.406	697.256	22.28	24.2752	-0.45955	75.7136	0.987024
	0.0191739	414.661	141.511	22.32	98.4919	-0.0186888	1.48611	0.0191739		0.104217	526.19	253.04	22.32	91.9958	-2.02679	7.9864	0.104217		0.807419	637.66	364.51	22.32	37.6915	-4.42616	62.2924	0.807419		0.931062	749.046	475.896	22.32	28.5684	-0.88384	71.4188	0.931062		0.987256	971.602	698.452	22.32	24.2573	-0.33664	75.7314	0.987256
	0.0191839	414.86	141.71	22.36	98.4912	-0.0193809	1.48688	0.0191839		0.105284	526.589	253.439	22.36	91.9141	-2.06101	8.06814	0.105284		0.809661	638.261	365.111	22.36	37.5186	-4.22423	62.4654	0.809661		0.931539	749.842	476.692	22.36	28.5318	-0.96708	71.4554	0.931539		0.987386	972.796	699.646	22.36	24.2473	-0.16507	75.7414	0.987386
	0.0191906	415.059	141.909	22.4	98.4906	-0.0204122	1.4874	0.0191906		0.106369	526.986	253.836	22.4	91.8309	-2.09788	8.1513	0.106369		0.811801	638.855	365.705	22.4	37.3535	-4.0326	62.6304	0.811801		0.93204	750.644	477.494	22.4	28.4934	-0.92463	71.4939	0.93204		0.987427	973.992	700.842	22.4	24.2443	-0.0345148	75.7445	0.987427
	0.0191952	415.262	142.112	22.44	98.4903	-0.0220424	1.48776	0.0191952		0.107475	527.385	254.235	22.44	91.7462	-2.13861	8.23601	0.107475		0.813844	639.455	366.305	22.44	37.1958	-3.85495	62.7881	0.813844		0.932553	751.44	478.29	22.44	28.454	-0.95717	71.5332	0.932553		0.987453	975.192	702.042	22.44	24.2422	-0.0811887	75.7465	0.987453
	0.0191969	415.463	142.313	22.48	98.4901	-0.0244825	1.48789	0.0191969		0.108602	527.787	254.637	22.48	91.6598	-2.18309	8.32242	0.108602		0.8158	640.054	366.904	22.48	37.0449	-3.69415	62.939	0.8158		0.932994	752.238	479.088	22.48	28.4202	-0.84408	71.5671	0.932994		0.987494	976.39	703.24	22.48	24.2391	0.00430946	75.7496	0.987494
	0.019199	415.664	142.514	22.52	98.49	-0.0278558	1.48805	0.019199		0.109754	528.191	255.041	22.52	91.5716	-2.23106	8.41069	0.109754		0.817677	640.656	367.506	22.52	36.9002	-3.54734	63.0838	0.817677		0.933459	753.038	479.888	22.52	28.3845	-0.98699	71.6027	0.933459		0.987469	977.591	704.441	22.52	24.241	-0.0795288	75.7477	0.987469
	0.0192025	415.863	142.713	22.56	98.4897	-0.032168	1.48832	0.0192025		0.110932	528.592	255.442	22.56	91.4813	-2.28241	8.50094	0.110932		0.81948	641.258	368.108	22.56	36.761	-3.41295	63.2229	0.81948		0.933948	753.837	480.687	22.56	28.347	-0.88786	71.6402	0.933948		0.987612	978.786	705.636	22.56	24.23	-0.39773	75.7587	0.987612
	0.0192105	416.066	142.916	22.6	98.4891	-0.0372907	1.48894	0.0192105		0.112137	528.989	255.839	22.6	91.389	-2.33472	8.59328	0.112137		0.821217	641.861	368.711	22.6	36.6271	-3.28687	63.3569	0.821217		0.934413	754.634	481.484	22.6	28.3113	-0.79692	71.6759	0.934413		0.987858	979.984	706.834	22.6	24.2112	-0.56123	75.7775	0.987858
	0.0192236	416.264	143.114	22.64	98.4881	-0.0429628	1.48996	0.0192236		0.113369	529.39	256.24	22.64	91.2945	-2.38633	8.68772	0.113369		0.822889	642.466	369.316	22.64	36.4981	-3.16404	63.4859	0.822889		0.934854	755.433	482.283	22.64	28.2775	-0.8808	71.7097	0.934854		0.988167	981.179	708.029	22.64	24.1874	-0.46594	75.8013	0.988167
	0.019244	416.462	143.312	22.68	98.4865	-0.0488077	1.49154	0.019244		0.114628	529.792	256.642	22.68	91.1981	-2.43353	8.78415	0.114628		0.824498	643.07	369.92	22.68	36.3739	-3.04454	63.61	0.824498		0.935319	756.23	483.08	22.68	28.2418	-0.90475	71.7454	0.935319		0.988362	982.373	709.223	22.68	24.1725	-0.36493	75.8162	0.988362
	0.0192739	416.664	143.514	22.72	98.4842	-0.054367	1.49386	0.0192739		0.115909	530.191	257.041	22.72	91.0999	-2.47508	8.88235	0.115909		0.826045	643.663	370.513	22.72	36.2545	-2.92339	63.7294	0.826045		0.935796	757.028	483.878	22.72	28.2052	-0.92365	71.782	0.935796		0.988556	983.567	710.417	22.72	24.1576	-0.3092	75.8311	0.988556
	0.0193107	416.866	143.716	22.76	98.4813	-0.0591464	1.49671	0.0193107		0.11721	530.591	257.441	22.76	91.0002	-2.51018	8.98209	0.11721		0.82753	644.258	371.108	22.76	36.14	-2.80315	63.8439	0.82753		0.936297	757.824	484.674	22.76	28.1668	-1.07395	71.8204	0.936297		0.988635	984.759	711.609	22.76	24.1516	-0.0853971	75.8372	0.988635
	0.0193533	417.066	143.916	22.8	98.478	-0.062669	1.50001	0.0193533		0.118529	530.988	257.838	22.8	90.8991	-2.5394	9.08312	0.118529		0.828953	644.855	371.705	22.8	36.0303	-2.68804	63.9537	0.828953		0.936906	758.618	485.468	22.8	28.1201	-0.99697	71.8671	0.936906		0.988688	985.955	712.805	22.8	24.1475	-0.13578	75.8412	0.988688
	0.0194015	417.264	144.114	22.84	98.4743	-0.0645304	1.50375	0.0194015		0.119861	531.389	258.239	22.84	90.797	-2.56419	9.18521	0.119861		0.830318	645.451	372.301	22.84	35.9249	-2.58175	64.059	0.830318		0.937299	759.415	486.265	22.84	28.09	-0.58963	71.8972	0.937299		0.988844	987.149	713.999	22.84	24.1355	-0.60205	75.8532	0.988844
	0.019453	417.464	144.314	22.88	98.4703	-0.0644496	1.50774	0.019453		0.121205	531.792	258.642	22.88	90.694	-2.58686	9.28823	0.121205		0.831631	646.055	372.905	22.88	35.8236	-2.48711	64.1603	0.831631		0.937596	760.214	487.064	22.88	28.0672	-0.61443	71.92	0.937596		0.989294	988.349	715.199	22.88	24.101	-0.65251	75.8877	0.989294
	0.0195055	417.661	144.511	22.92	98.4662	-0.0623095	1.51181	0.0195055		0.122562	532.19	259.04	22.92	90.5901	-2.61129	9.39217	0.122562		0.832899	646.653	373.503	22.92	35.7258	-2.40504	64.2581	0.832899		0.937928	761.014	487.864	22.92	28.0417	-0.72298	71.9455	0.937928		0.989372	989.546	716.396	22.92	24.095	0.21327	75.8937	0.989372
	0.0195565	417.864	144.714	22.96	98.4623	-0.058182	1.51576	0.0195565		0.123932	532.593	259.443	22.96	90.4851	-2.63923	9.49716	0.123932		0.834126	647.257	374.107	22.96	35.6311	-2.33365	64.3528	0.834126		0.938381	761.815	488.665	22.96	28.007	-1.02614	71.9802	0.938381		0.989219	990.748	717.598	22.96	24.1067	0.15275	75.882	0.989219
	0.019601	418.06	144.91	23	98.4588	-0.052333	1.51921	0.019601		0.125318	532.995	259.845	23	90.3789	-2.67281	9.60337	0.125318		0.835319	647.855	374.705	23	35.5391	-2.26986	64.4449	0.835319		0.938953	762.611	489.461	23	27.9631	-1.04586	72.0241	0.938953		0.989182	991.951	718.801	23	24.1096	0.0300821	75.8791	0.989182
	0.0196387	418.259	145.109	23.04	98.4559	-0.0452067	1.52213	0.0196387		0.126723	533.391	260.241	23.04	90.2712	-2.71211	9.71103	0.126723		0.83648	648.455	375.305	23.04	35.4495	-2.20997	64.5345	0.83648		0.939417	763.411	490.261	23.04	27.9275	-0.72284	72.0598	0.939417		0.989209	993.153	720.003	23.04	24.1075	-0.17315	75.8812	0.989209
	0.0196659	418.459	145.309	23.08	98.4538	-0.0373873	1.52424	0.0196659		0.12815	533.792	260.642	23.08	90.1619	-2.75645	9.82038	0.12815		0.837611	649.055	375.905	23.08	35.3623	-2.15087	64.6217	0.837611		0.939774	764.209	491.059	23.08	27.9001	-0.72011	72.0871	0.939774		0.989352	994.351	721.201	23.08	24.0966	-0.1743	75.8922	0.989352
	0.0196801	418.656	145.506	23.12	98.4527	-0.029544	1.52534	0.0196801		0.129601	534.195	261.045	23.12	90.0507	-2.80306	9.93157	0.129601		0.83871	649.652	376.502	23.12	35.2774	-2.09076	64.7065	0.83871		0.940179	765.005	491.855	23.12	27.8691	-0.85117	72.1182	0.940179		0.989354	995.55	722.4	23.12	24.0964	-0.0195282	75.8923	0.989354
	0.0196849	418.858	145.708	23.16	98.4523	-0.0223622	1.52571	0.0196849		0.131076	534.591	261.441	23.16	89.9376	-2.84984	10.0446	0.131076		0.839779	650.249	377.099	23.16	35.195	-2.02898	64.7889	0.839779		0.940631	765.804	492.654	23.16	27.8344	-0.83203	72.1529	0.940631		0.989432	996.746	723.596	23.16	24.0904	-0.2886	75.8983	0.989432
	0.0196784	419.057	145.907	23.2	98.4528	-0.0164715	1.52521	0.0196784		0.132575	534.989	261.839	23.2	89.8227	-2.89453	10.1595	0.132575		0.840815	650.85	377.7	23.2	35.1151	-1.96746	64.8688	0.840815		0.941071	766.607	493.457	23.2	27.8006	-0.82684	72.1866	0.941071		0.989626	997.944	724.794	23.2	24.0755	-0.35847	75.9132	0.989626
	0.0196654	419.258	146.108	23.24	98.4538	-0.0123785	1.5242	0.0196654		0.134097	535.385	262.235	23.24	89.7061	-2.93516	10.2762	0.134097		0.841819	651.45	378.3	23.24	35.0376	-1.90641	64.9463	0.841819		0.941488	767.405	494.255	23.24	27.7687	-0.77782	72.2186	0.941488		0.989769	999.139	725.989	23.24	24.0646	-0.27302	75.9242	0.989769
	0.0196482	419.46	146.31	23.28	98.4552	-0.0104124	1.52287	0.0196482		0.135639	535.782	262.632	23.28	89.5879	-2.97039	10.3943	0.135639		0.842792	652.05	378.9	23.28	34.9626	-1.84723	65.0214	0.842792		0.941868	768.204	495.054	23.28	27.7395	-0.68044	72.2477	0.941868		0.989938	1000.33	727.185	23.28	24.0516	-0.28842	75.9371	0.989938
	0.0196304	419.659	146.509	23.32	98.4565	-0.0106937	1.52149	0.0196304		0.137197	536.181	263.031	23.32	89.4685	-2.99971	10.5137	0.137197		0.843735	652.656	379.506	23.32	34.8898	-1.79361	65.0942	0.843735		0.942248	769.004	495.854	23.32	27.7103	-0.78397	72.2769	0.942248		0.990067	1001.53	728.384	23.32	24.0417	-0.15644	75.947	0.990067
	0.0196167	419.861	146.711	23.36	98.4576	-0.013127	1.52043	0.0196167		0.13877	536.583	263.433	23.36	89.348	-3.02354	10.6342	0.13877		0.844651	653.256	380.106	23.36	34.8191	-1.74191	65.1649	0.844651		0.942665	769.801	496.651	23.36	27.6784	-0.76394	72.3089	0.942665		0.99012	1002.73	729.577	23.36	24.0376	-0.0765829	75.9511	0.99012
	0.0196098	420.063	146.913	23.4	98.4582	-0.0174211	1.51989	0.0196098		0.140353	536.983	263.833	23.4	89.2267	-3.04356	10.7556	0.140353		0.845542	653.858	380.708	23.4	34.7504	-1.69408	65.2336	0.845542		0.943033	770.599	497.449	23.4	27.6501	-0.67558	72.3371	0.943033		0.990161	1003.92	730.773	23.4	24.0345	-0.11276	75.9542	0.990161
	0.0196113	420.261	147.111	23.44	98.458	-0.0231328	1.52001	0.0196113		0.141947	537.385	264.235	23.44	89.1045	-3.06162	10.8777	0.141947		0.846408	654.456	381.306	23.44	34.6835	-1.6492	65.3004	0.846408		0.943378	771.4	498.25	23.44	27.6237	-0.67211	72.3635	0.943378		0.990214	1005.12	731.967	23.44	24.0305	-0.0899917	75.9582	0.990214
	0.0196233	420.46	147.31	23.48	98.4571	-0.0297262	1.52094	0.0196233		0.14355	537.789	264.639	23.48	88.9817	-3.08023	11.0005	0.14355		0.847252	655.048	381.898	23.48	34.6184	-1.60493	65.3655	0.847252		0.943758	772.198	499.048	23.48	27.5946	-0.72006	72.3927	0.943758		0.990279	1006.31	733.163	23.48	24.0254	-0.2012	75.9633	0.990279
	0.0196464	420.659	147.509	23.52	98.4553	-0.0366411	1.52273	0.0196464		0.145163	538.186	265.036	23.52	88.8581	-3.10282	11.1242	0.145163		0.848073	655.647	382.497	23.52	34.5551	-1.56039	65.4288	0.848073		0.944114	772.999	499.849	23.52	27.5672	-0.66235	72.42	0.944114		0.990421	1007.51	734.36	23.52	24.0145	-0.32564	75.9742	0.990421
	0.0196769	420.861	147.711	23.56	98.453	-0.0433572	1.52509	0.0196769		0.14679	538.588	265.438	23.56	88.7334	-3.13186	11.2488	0.14679		0.84887	656.247	383.097	23.56	34.4936	-1.51798	65.4904	0.84887		0.944458	773.797	500.647	23.56	27.5408	-0.67606	72.4464	0.944458		0.990654	1008.7	735.555	23.56	23.9967	-0.59931	75.992	0.990654
	0.0197131	421.059	147.909	23.6	98.4501	-0.0494476	1.5279	0.0197131		0.148433	538.99	265.84	23.6	88.6075	-3.1687	11.3748	0.148433		0.849647	656.85	383.7	23.6	34.4337	-1.4764	65.5502	0.849647		0.944814	774.595	501.445	23.6	27.5135	-0.71548	72.4737	0.944814		0.991039	1009.9	736.748	23.6	23.9671	-0.81576	76.0216	0.991039
	0.0197535	421.259	148.109	23.64	98.447	-0.0546137	1.53103	0.0197535		0.150099	539.391	266.241	23.64	88.4799	-3.21413	11.5024	0.150099		0.850401	657.442	384.292	23.64	34.3755	-1.4343	65.6085	0.850401		0.945206	775.399	502.249	23.64	27.4835	-0.79216	72.5038	0.945206		0.991386	1011.1	737.945	23.64	23.9405	-0.20514	76.0482	0.991386
	0.0197947	421.455	148.305	23.68	98.4438	-0.0586966	1.53422	0.0197947		0.15179	539.793	266.643	23.68	88.3503	-3.2671	11.632	0.15179		0.851134	658.038	384.888	23.68	34.319	-1.39218	65.665	0.851134		0.945622	776.194	503.044	23.68	27.4515	-0.77184	72.5357	0.945622		0.991246	1012.3	739.147	23.68	23.9513	0.42948	76.0374	0.991246
	0.0198357	421.659	148.509	23.72	98.4406	-0.0616683	1.5374	0.0198357		0.15351	540.195	267.045	23.72	88.2185	-3.32552	11.7638	0.15351		0.851845	658.641	385.491	23.72	34.2641	-1.35468	65.7199	0.851845		0.946003	776.994	503.844	23.72	27.4224	-0.66949	72.5649	0.946003		0.991106	1013.5	740.347	23.72	23.962	0.14258	76.0267	0.991106
	0.0198731	421.858	148.708	23.76	98.4377	-0.0636035	1.5403	0.0198731		0.155262	540.594	267.444	23.76	88.0842	-3.38653	11.898	0.155262		0.852539	659.242	386.092	23.76	34.2105	-1.32274	65.7734	0.852539		0.946347	777.793	504.643	23.76	27.3959	-0.70665	72.5913	0.946347		0.991042	1014.7	741.55	23.76	23.9669	0.11402	76.0218	0.991042
	0.0199088	422.058	148.908	23.8	98.435	-0.0646412	1.54307	0.0199088		0.157045	540.994	267.844	23.8	87.9475	-3.44751	12.0347	0.157045		0.853218	659.841	386.691	23.8	34.1582	-1.29876	65.8258	0.853218		0.946727	778.59	505.44	23.8	27.3668	-0.69328	72.6205	0.946727		0.990992	1015.9	742.753	23.8	23.9708	-0.0507218	76.0179	0.990992
	0.019942	422.258	149.108	23.84	98.4324	-0.0649426	1.54564	0.019942		0.15886	541.393	268.243	23.84	87.8084	-3.50615	12.1738	0.15886		0.853887	660.442	387.292	23.84	34.1066	-1.28253	65.8774	0.853887		0.947071	779.391	506.241	23.84	27.3404	-0.63572	72.6469	0.947071		0.991108	1017.1	743.95	23.84	23.9618	-0.28148	76.0269	0.991108
	0.0199743	422.462	149.312	23.88	98.4299	-0.064654	1.54814	0.0199743		0.160705	541.792	268.642	23.88	87.6671	-3.56123	12.3152	0.160705		0.854549	661.038	387.888	23.88	34.0555	-1.27273	65.9284	0.854549		0.947403	780.19	507.04	23.88	27.3149	-0.61437	72.6723	0.947403		0.991263	1018.29	745.142	23.88	23.9499	-0.33899	76.0388	0.991263
	0.0200054	422.663	149.513	23.92	98.4275	-0.0638809	1.55055	0.0200054		0.162577	542.19	269.04	23.92	87.5236	-3.61179	12.4587	0.162577		0.855208	661.647	388.497	23.92	34.0047	-1.27226	65.9793	0.855208		0.947687	780.991	507.841	23.92	27.2931	-0.53351	72.6941	0.947687		0.991495	1019.49	746.337	23.92	23.9321	-0.35572	76.0566	0.991495
	0.0200364	422.861	149.711	23.96	98.4251	-0.0626767	1.55296	0.0200364		0.164475	542.59	269.44	23.96	87.3782	-3.65769	12.6041	0.164475		0.855869	662.247	389.097	23.96	33.9537	-1.27733	66.0303	0.855869		0.948019	781.789	508.639	23.96	27.2676	-0.83961	72.7196	0.948019		0.99156	1020.68	747.532	23.96	23.9272	0.0816074	76.0615	0.99156
	0.0200692	423.063	149.913	24	98.4225	-0.061047	1.5555	0.0200692		0.166395	542.993	269.843	24	87.231	-3.69861	12.7512	0.166395		0.856532	662.848	389.698	24	33.9025	-1.2831	66.0815	0.856532		0.948507	782.593	509.443	24	27.2302	-0.86922	72.757	0.948507		0.991458	1021.88	748.727	24	23.935	0.10016	76.0537	0.991458
	0.0201039	423.264	150.114	24.04	98.4198	-0.0589665	1.55819	0.0201039		0.168336	543.392	270.242	24.04	87.0823	-3.73449	12.8999	0.168336		0.857199	663.448	390.298	24.04	33.851	-1.28977	66.1329	0.857199		0.948911	783.392	510.242	24.04	27.1993	-0.70272	72.788	0.948911		0.991446	1023.07	749.924	24.04	23.9359	0.0215708	76.0528	0.991446
	0.0201393	423.461	150.311	24.08	98.4171	-0.0564046	1.56093	0.0201393		0.170293	543.79	270.64	24.08	86.9323	-3.76578	13.05	0.170293		0.85787	664.05	390.9	24.08	33.7993	-1.29694	66.1847	0.85787		0.94928	784.188	511.038	24.08	27.171	-0.74025	72.8162	0.94928		0.991447	1024.27	751.121	24.08	23.9358	-0.19041	76.0529	0.991447
	0.0201744	423.661	150.511	24.12	98.4144	-0.0533517	1.56365	0.0201744		0.172267	544.187	271.037	24.12	86.7811	-3.79287	13.2011	0.172267		0.858544	664.644	391.494	24.12	33.7473	-1.30325	66.2367	0.858544		0.949672	784.986	511.836	24.12	27.1409	-0.65533	72.8463	0.949672		0.991653	1025.47	752.315	24.12	23.9201	-0.46489	76.0686	0.991653
	0.0202073	423.86	150.71	24.16	98.4118	-0.049842	1.5662	0.0202073		0.174253	544.585	271.435	24.16	86.6289	-3.8168	13.3534	0.174253		0.859221	665.238	392.088	24.16	33.6951	-1.30779	66.2889	0.859221		0.94992	785.785	512.635	24.16	27.1218	-0.37549	72.8654	0.94992		0.991883	1026.66	753.514	24.16	23.9024	-0.26507	76.0863	0.991883
	0.0202377	424.058	150.908	24.2	98.4095	-0.0459661	1.56856	0.0202377		0.176251	544.985	271.835	24.2	86.4758	-3.8389	13.5065	0.176251		0.8599	665.837	392.687	24.2	33.6426	-1.31337	66.3413	0.8599		0.950133	786.582	513.432	24.2	27.1056	-0.58347	72.8817	0.950133		0.991948	1027.86	754.709	24.2	23.8974	-0.11922	76.0913	0.991948
	0.0202644	424.258	151.108	24.24	98.4074	-0.0418706	1.57063	0.0202644		0.17826	545.384	272.234	24.24	86.3218	-3.86041	13.6605	0.17826		0.860583	666.436	393.286	24.24	33.59	-1.32156	66.394	0.860583		0.950525	787.379	514.229	24.24	27.0755	-0.80498	72.9118	0.950525		0.992038	1029.06	755.906	24.24	23.8905	-0.27906	76.0982	0.992038
	0.0202852	424.46	151.31	24.28	98.4058	-0.0377458	1.57224	0.0202852		0.180281	545.786	272.636	24.28	86.1669	-3.88298	13.8153	0.180281		0.86127	667.037	393.887	24.28	33.5369	-1.32945	66.447	0.86127		0.950917	788.174	515.024	24.28	27.0454	-0.7556	72.9419	0.950917		0.992204	1030.26	757.106	24.28	23.8778	-0.18558	76.1109	0.992204
	0.0203007	424.659	151.509	24.32	98.4046	-0.0338015	1.57344	0.0203007		0.182314	546.184	273.034	24.32	86.0111	-3.90773	13.9711	0.182314		0.861962	667.638	394.488	24.32	33.4836	-1.33735	66.5003	0.861962		0.951309	788.973	515.823	24.32	27.0153	-0.65356	72.9719	0.951309		0.992255	1031.45	758.305	24.32	23.8739	-0.12094	76.1148	0.992255
	0.0203115	424.861	151.711	24.36	98.4038	-0.0302385	1.57428	0.0203115		0.184361	546.585	273.435	24.36	85.8543	-3.93488	14.128	0.184361		0.862657	668.24	395.09	24.36	33.43	-1.34193	66.554	0.862657		0.951617	789.771	516.621	24.36	26.9917	-0.50442	72.9955	0.951617		0.992332	1032.65	759.502	24.36	23.868	-0.18803	76.1207	0.992332
	0.020318	425.06	151.91	24.4	98.4033	-0.0272185	1.57478	0.020318		0.186422	546.987	273.837	24.4	85.6963	-3.96429	14.2859	0.186422		0.863353	668.838	395.688	24.4	33.3763	-1.34043	66.6077	0.863353		0.951841	790.572	517.422	24.4	26.9745	-0.48712	73.0127	0.951841		0.992396	1033.85	760.7	24.4	23.8631	-0.0117292	76.1256	0.992396
	0.0203226	425.261	152.111	24.44	98.4029	-0.0248403	1.57514	0.0203226		0.1885	547.387	274.237	24.44	85.5371	-3.99558	14.4451	0.1885		0.864046	669.432	396.282	24.44	33.3228	-1.32966	66.6611	0.864046		0.952124	791.372	518.222	24.44	26.9528	-0.54117	73.0345	0.952124		0.992408	1035.05	761.896	24.44	23.8621	-0.0344424	76.1266	0.992408
	0.0203273	425.46	152.31	24.48	98.4025	-0.0231264	1.5755	0.0203273		0.190593	547.789	274.639	24.48	85.3767	-4.02781	14.6056	0.190593		0.86473	670.026	396.876	24.48	33.27	-1.30815	66.7139	0.86473		0.952396	792.174	519.024	24.48	26.9319	-0.4573	73.0553	0.952396		0.992421	1036.24	763.092	24.48	23.8611	-0.0435577	76.1276	0.992421
	0.0203328	425.66	152.51	24.52	98.4021	-0.0220226	1.57593	0.0203328		0.192704	548.19	275.04	24.52	85.2149	-4.05996	14.7673	0.192704		0.865401	670.625	397.475	24.52	33.2183	-1.27693	66.7657	0.865401		0.952644	792.975	519.825	24.52	26.9129	-0.56371	73.0743	0.952644		0.992447	1037.44	764.286	24.52	23.8592	-0.0338188	76.1295	0.992447
	0.0203404	425.863	152.713	24.56	98.4015	-0.0214103	1.57652	0.0203404		0.194832	548.588	275.438	24.56	85.0519	-4.09147	14.9304	0.194832		0.866054	671.223	398.073	24.56	33.1679	-1.2403	66.8161	0.866054		0.952988	793.774	520.624	24.56	26.8865	-0.69548	73.1007	0.952988		0.992459	1038.63	765.481	24.56	23.8582	-0.0404146	76.1305	0.992459
	0.0203497	426.061	152.911	24.6	98.4008	-0.0211314	1.57724	0.0203497		0.196975	548.989	275.839	24.6	84.8876	-4.12158	15.0947	0.196975		0.866686	671.825	398.675	24.6	33.1191	-1.20082	66.8649	0.866686		0.953332	794.574	521.424	24.6	26.8601	-0.63562	73.1271	0.953332		0.992535	1039.83	766.678	24.6	23.8524	-0.32665	76.1363	0.992535
	0.0203627	426.261	153.111	24.64	98.3998	-0.0210194	1.57825	0.0203627		0.199134	549.387	276.237	24.64	84.7221	-4.15024	15.2601	0.199134		0.867299	672.421	399.271	24.64	33.0718	-1.16334	66.9121	0.867299		0.953712	795.373	522.223	24.64	26.831	-0.77701	73.1562	0.953712		0.992804	1041.03	767.876	24.64	23.8318	-0.53666	76.1569	0.992804
	0.0203781	426.466	153.316	24.68	98.3986	-0.0209339	1.57944	0.0203781		0.201308	549.788	276.638	24.68	84.5556	-4.17773	15.4267	0.201308		0.867893	673.023	399.873	24.68	33.026	-1.13058	66.958	0.867893		0.954044	796.172	523.022	24.68	26.8056	-0.47448	73.1817	0.954044		0.99311	1042.22	769.067	24.68	23.8082	-0.68093	76.1805	0.99311
	0.020394	426.665	153.515	24.72	98.3974	-0.02079	1.58067	0.020394		0.203496	550.187	277.037	24.72	84.3879	-4.2048	15.5943	0.203496		0.868473	673.626	400.476	24.72	32.9813	-1.10819	67.0027	0.868473		0.954292	796.972	523.822	24.72	26.7865	-0.50672	73.2007	0.954292		0.993417	1043.41	770.259	24.72	23.7847	-0.31463	76.204	0.993417
	0.0204092	426.865	153.715	24.76	98.3962	-0.0205814	1.58185	0.0204092		0.205698	550.587	277.437	24.76	84.2192	-4.23251	15.763	0.205698		0.869044	674.233	401.083	24.76	32.9372	-1.09671	67.0467	0.869044		0.95454	797.768	524.618	24.76	26.7675	-0.47462	73.2198	0.95454		0.993429	1044.61	771.46	24.76	23.7838	0.11814	76.2049	0.993429
	0.0204236	427.063	153.913	24.8	98.3951	-0.0203891	1.58297	0.0204236		0.207914	550.986	277.836	24.8	84.0493	-4.26173	15.9329	0.207914		0.869611	674.835	401.685	24.8	32.8934	-1.09573	67.0905	0.869611		0.9548	798.567	525.417	24.8	26.7475	-0.54697	73.2397	0.9548		0.99335	1045.81	772.66	24.8	23.7899	0.12634	76.1988	0.99335
	0.0204362	427.263	154.113	24.84	98.3941	-0.0203769	1.58394	0.0204362		0.210147	551.385	278.235	24.84	83.8782	-4.29324	16.104	0.210147		0.870181	675.437	402.287	24.84	32.8495	-1.10175	67.1344	0.870181		0.955084	799.363	526.213	24.84	26.7257	-0.5228	73.2615	0.955084		0.993284	1047.01	773.858	24.84	23.7949	0.0908765	76.1938	0.993284
	0.0204456	427.464	154.314	24.88	98.3934	-0.0207716	1.58467	0.0204456		0.212397	551.784	278.634	24.88	83.7058	-4.32685	16.2764	0.212397		0.870754	676.035	402.885	24.88	32.8052	-1.11266	67.1787	0.870754		0.955392	800.16	527.01	24.88	26.7021	-0.72536	73.2851	0.955392		0.99327	1048.21	775.059	24.88	23.796	0.00763498	76.1927	0.99327
	0.0204519	427.666	154.516	24.92	98.3929	-0.0218309	1.58516	0.0204519		0.214664	552.184	279.034	24.92	83.5321	-4.36177	16.4502	0.214664		0.871334	676.63	403.48	24.92	32.7605	-1.12384	67.2234	0.871334		0.955832	800.955	527.805	24.92	26.6684	-0.79032	73.3189	0.955832		0.993281	1049.41	776.258	24.92	23.7952	-0.0714841	76.1935	0.993281
	0.0204553	427.867	154.717	24.96	98.3926	-0.0238027	1.58542	0.0204553		0.21695	552.583	279.433	24.96	83.3569	-4.39677	16.6253	0.21695		0.87192	677.23	404.08	24.96	32.7153	-1.13411	67.2686	0.87192		0.956187	801.753	528.603	24.96	26.6411	-0.54958	73.3461	0.956187		0.99333	1050.61	777.456	24.96	23.7914	-0.11147	76.1973	0.99333
	0.0204568	428.07	154.92	25	98.3925	-0.026882	1.58554	0.0204568		0.219254	552.984	279.834	25	83.1804	-4.42994	16.8019	0.219254		0.87251	677.831	404.681	25	32.6698	-1.14382	67.3142	0.87251		0.956351	802.55	529.4	25	26.6285	-0.19429	73.3587	0.956351		0.993405	1051.8	778.653	25	23.7856	-0.1614	76.2031	0.993405
	0.0204578	428.267	155.117	25.04	98.3924	-0.0311702	1.58562	0.0204578		0.221574	553.385	280.235	25.04	83.0025	-4.45965	16.9797	0.221574		0.873106	678.431	405.281	25.04	32.6238	-1.15128	67.3601	0.873106		0.956443	803.349	530.199	25.04	26.6215	-0.303	73.3658	0.956443		0.99348	1053	779.851	25.04	23.7799	-0.2035	76.2088	0.99348
	0.0204613	428.467	155.317	25.08	98.3922	-0.0366451	1.58589	0.0204613		0.223909	553.785	280.635	25.08	82.8236	-4.48473	17.1586	0.223909		0.873704	679.031	405.881	25.08	32.5777	-1.15648	67.4062	0.873704		0.956739	804.147	530.997	25.08	26.5988	-0.79299	73.3885	0.956739		0.993645	1054.2	781.048	25.08	23.7672	-0.34056	76.2215	0.993645
	0.0204698	428.67	155.52	25.12	98.3915	-0.0431453	1.58655	0.0204698		0.226255	554.183	281.033	25.12	82.6438	-4.5048	17.3384	0.226255		0.874304	679.63	406.48	25.12	32.5314	-1.16023	67.4526	0.874304		0.95719	804.944	531.794	25.12	26.5642	-0.66401	73.4231	0.95719		0.993848	1055.39	782.24	25.12	23.7517	-0.38714	76.237	0.993848
	0.0204862	428.87	155.72	25.16	98.3902	-0.0503722	1.58782	0.0204862		0.228611	554.583	281.433	25.16	82.4633	-4.52035	17.519	0.228611		0.874907	680.225	407.075	25.16	32.4849	-1.16324	67.4991	0.874907		0.957354	805.745	532.595	25.16	26.5516	-0.0935958	73.4356	0.957354		0.994038	1056.59	783.439	25.16	23.7371	-0.2732	76.2516	0.994038
	0.0205109	429.071	155.921	25.2	98.3883	-0.0579109	1.58973	0.0205109		0.230974	554.983	281.833	25.2	82.2822	-4.53256	17.7	0.230974		0.875511	680.825	407.675	25.2	32.4383	-1.16492	67.5456	0.875511		0.957386	806.544	533.394	25.2	26.5492	-0.15545	73.4381	0.957386		0.994125	1057.79	784.636	25.2	23.7304	-0.13378	76.2583	0.994125
	0.020545	429.272	156.122	25.24	98.3857	-0.0652672	1.59238	0.020545		0.233343	555.382	282.232	25.24	82.1007	-4.54303	17.8816	0.233343		0.876115	681.425	408.275	25.24	32.3917	-1.16689	67.5923	0.876115		0.95755	807.344	534.194	25.24	26.5366	-0.41588	73.4506	0.95755		0.994173	1058.98	785.829	25.24	23.7267	-0.0828619	76.262	0.994173
	0.0205878	429.473	156.323	25.28	98.3824	-0.0719169	1.59569	0.0205878		0.235717	555.782	282.632	25.28	81.9188	-4.55319	18.0635	0.235717		0.876721	682.024	408.874	25.28	32.3449	-1.1686	67.639	0.876721		0.957797	808.141	534.991	25.28	26.5176	-0.54573	73.4696	0.957797		0.994209	1060.18	787.027	25.28	23.724	-0.00957524	76.2647	0.994209
	0.0206391	429.67	156.52	25.32	98.3784	-0.077361	1.59967	0.0206391		0.238096	556.18	283.03	25.32	81.7364	-4.56404	18.2458	0.238096		0.877326	682.623	409.473	25.32	32.2982	-1.16669	67.6857	0.877326		0.958105	808.94	535.79	25.32	26.4941	-0.60862	73.4932	0.958105		0.994219	1061.37	788.223	25.32	23.7232	-0.0594693	76.2655	0.994219
	0.0206957	429.869	156.719	25.36	98.374	-0.0811797	1.60406	0.0206957		0.240482	556.581	283.431	25.36	81.5536	-4.57589	18.4286	0.240482		0.877931	683.227	410.077	25.36	32.2516	-1.16516	67.7323	0.877931		0.958436	809.738	536.588	25.36	26.4686	-0.61924	73.5186	0.958436		0.994266	1062.57	789.425	25.36	23.7196	-0.0796184	76.2691	0.994266
	0.0207573	430.067	156.917	25.4	98.3692	-0.0830797	1.60883	0.0207573		0.242873	556.981	283.831	25.4	81.3704	-4.58855	18.6119	0.242873		0.878534	683.826	410.676	25.4	32.205	-1.16144	67.7789	0.878534		0.958743	810.534	537.384	25.4	26.445	-0.53019	73.5422	0.958743		0.994301	1063.78	790.625	25.4	23.7169	-0.11067	76.2718	0.994301
	0.0208196	430.267	157.117	25.44	98.3644	-0.0829281	1.61366	0.0208196		0.245272	557.38	284.23	25.44	81.1865	-4.60147	18.7957	0.245272		0.879134	684.42	411.27	25.44	32.1587	-1.152	67.8252	0.879134		0.959015	811.334	538.184	25.44	26.4242	-0.48975	73.563	0.959015		0.994362	1064.97	791.822	25.44	23.7123	-0.1455	76.2765	0.994362
	0.0208804	430.466	157.316	25.48	98.3597	-0.080769	1.61837	0.0208804		0.247677	557.777	284.627	25.48	81.0022	-4.61399	18.98	0.247677		0.879728	685.022	411.872	25.48	32.1129	-1.13949	67.871	0.879728		0.959274	812.13	538.98	25.48	26.4044	-0.4872	73.5829	0.959274		0.994448	1066.17	793.022	25.48	23.7057	-0.21518	76.2831	0.994448
	0.0209364	430.665	157.515	25.52	98.3553	-0.0768228	1.62271	0.0209364		0.250088	558.175	285.025	25.52	80.8174	-4.62562	19.1648	0.250088		0.880315	685.619	412.469	25.52	32.0676	-1.12285	67.9163	0.880315		0.959509	812.929	539.779	25.52	26.3863	-0.45634	73.6009	0.959509		0.994598	1067.37	794.218	25.52	23.6942	-0.33794	76.2946	0.994598
	0.0209849	430.868	157.718	25.56	98.3516	-0.0714659	1.62647	0.0209849		0.252506	558.575	285.425	25.56	80.6322	-4.63621	19.3501	0.252506		0.880892	686.216	413.066	25.56	32.0231	-1.10052	67.9608	0.880892		0.959732	813.73	540.58	25.56	26.3692	-0.45632	73.618	0.959732		0.994773	1068.57	795.42	25.56	23.6807	-0.28894	76.308	0.994773
	0.021024	431.063	157.913	25.6	98.3485	-0.0651966	1.6295	0.021024		0.254928	558.976	285.826	25.6	80.4466	-4.646	19.5357	0.254928		0.881456	686.811	413.661	25.6	31.9796	-1.07512	68.0043	0.881456		0.959991	814.53	541.38	25.6	26.3493	-0.52981	73.6379	0.959991		0.994923	1069.77	796.616	25.6	23.6692	-0.21708	76.3195	0.994923
	0.0210555	431.262	158.112	25.64	98.3461	-0.0585888	1.63194	0.0210555		0.257356	559.373	286.223	25.64	80.2605	-4.65542	19.7217	0.257356		0.882006	687.412	414.262	25.64	31.9371	-1.04796	68.0468	0.882006		0.960298	815.331	542.181	25.64	26.3258	-0.53262	73.6615	0.960298		0.995021	1070.96	797.812	25.64	23.6617	-0.18787	76.327	0.995021
	0.0210786	431.46	158.31	25.68	98.3443	-0.0522395	1.63373	0.0210786		0.259788	559.771	286.621	25.68	80.0741	-4.66478	19.9081	0.259788		0.882543	688.011	414.861	25.68	31.8957	-1.02419	68.0882	0.882543		0.960545	816.13	542.98	25.68	26.3068	-0.44573	73.6804	0.960545		0.995094	1072.16	799.009	25.68	23.6561	-0.0651551	76.3326	0.995094
	0.0210947	431.665	158.515	25.72	98.3431	-0.0467156	1.63498	0.0210947		0.262226	560.168	287.018	25.72	79.8873	-4.67431	20.0949	0.262226		0.883069	688.608	415.458	25.72	31.8552	-1.00176	68.1287	0.883069		0.960756	816.931	543.781	25.72	26.2906	-0.38466	73.6966	0.960756		0.995127	1073.36	800.206	25.72	23.6535	-0.0190409	76.3352	0.995127
	0.0211042	431.866	158.716	25.76	98.3423	-0.042504	1.63572	0.0211042		0.264668	560.57	287.42	25.76	79.7002	-4.68385	20.2821	0.264668		0.883583	689.209	416.059	25.76	31.8155	-0.98375	68.1684	0.883583		0.960956	817.727	544.577	25.76	26.2753	-0.45316	73.7119	0.960956		0.995122	1074.55	801.403	25.76	23.6539	-0.0345505	76.3348	0.995122
	0.0211078	432.064	158.914	25.8	98.342	-0.0399704	1.636	0.0211078		0.267115	560.972	287.822	25.8	79.5126	-4.6931	20.4696	0.267115		0.884089	689.812	416.662	25.8	31.7765	-0.9722	68.2075	0.884089		0.961239	818.523	545.373	25.8	26.2536	-0.5931	73.7336	0.961239		0.995143	1075.76	802.606	25.8	23.6523	-0.0668032	76.3364	0.995143
	0.0211108	432.261	159.111	25.84	98.3418	-0.0393283	1.63623	0.0211108		0.269567	561.373	288.223	25.84	79.3247	-4.70138	20.6575	0.269567		0.884592	690.416	417.266	25.84	31.7377	-0.96686	68.2463	0.884592		0.961558	819.318	546.168	25.84	26.2291	-0.6082	73.7581	0.961558		0.995189	1076.96	803.806	25.84	23.6488	-0.0910305	76.3399	0.995189
	0.0211143	432.462	159.312	25.88	98.3415	-0.0406221	1.6365	0.0211143		0.272023	561.773	288.623	25.88	79.1365	-4.70798	20.8457	0.272023		0.885092	691.017	417.867	25.88	31.6991	-0.96439	68.2849	0.885092		0.961877	820.115	546.965	25.88	26.2047	-0.58778	73.7826	0.961877		0.995235	1078.15	805.003	25.88	23.6453	-0.0962921	76.3434	0.995235
	0.0211213	432.664	159.514	25.92	98.341	-0.0437239	1.63704	0.0211213		0.274482	562.173	289.023	25.92	78.9481	-4.71223	21.0341	0.274482		0.885592	691.616	418.466	25.92	31.6605	-0.96531	68.3234	0.885592		0.962112	820.915	547.765	25.92	26.1867	-0.25087	73.8006	0.962112		0.995294	1079.35	806.202	25.92	23.6408	-0.1919	76.3479	0.995294
	0.0211329	432.863	159.713	25.96	98.3401	-0.0483456	1.63794	0.0211329		0.276942	562.575	289.425	25.96	78.7596	-4.71382	21.2227	0.276942		0.886093	692.215	419.065	25.96	31.6218	-0.96817	68.3621	0.886093		0.962203	821.711	548.561	25.96	26.1797	-0.21606	73.8076	0.962203		0.995455	1080.55	807.4	25.96	23.6284	-0.34212	76.3603	0.995455
	0.0211518	433.065	159.915	26	98.3386	-0.0540646	1.63941	0.0211518		0.279403	562.974	289.824	26	78.571	-4.71292	21.4112	0.279403		0.886596	692.812	419.662	26	31.583	-0.97216	68.4009	0.886596		0.962377	822.514	549.364	26	26.1663	-0.42377	73.8209	0.962377		0.995577	1081.75	808.597	26	23.619	-0.0720913	76.3697	0.995577
	0.0211784	433.268	160.118	26.04	98.3366	-0.0603611	1.64147	0.0211784		0.281862	563.374	290.224	26.04	78.3826	-4.71014	21.5997	0.281862		0.887101	693.41	420.26	26.04	31.5441	-0.97789	68.4399	0.887101		0.96266	823.312	550.162	26.04	26.1446	-0.70305	73.8426	0.96266		0.995597	1082.94	809.794	26.04	23.6175	-0.00553546	76.3712	0.995597
	0.0212118	433.461	160.311	26.08	98.334	-0.0666662	1.64406	0.0212118		0.28432	563.774	290.624	26.08	78.1942	-4.70657	21.788	0.28432		0.887611	694.011	420.861	26.08	31.5048	-0.98806	68.4792	0.887611		0.963038	824.11	550.96	26.08	26.1156	-0.57035	73.8717	0.963038		0.995591	1084.14	810.992	26.08	23.6179	-0.00220102	76.3708	0.995591
	0.021256	433.66	160.51	26.12	98.3306	-0.0724145	1.64748	0.021256		0.286775	564.177	291.027	26.12	78.006	-4.70358	21.9762	0.286775		0.888127	694.618	421.468	26.12	31.465	-1.0048	68.519	0.888127		0.963249	824.906	551.756	26.12	26.0994	-0.38409	73.8878	0.963249		0.995585	1085.34	812.191	26.12	23.6184	0.00442972	76.3703	0.995585
	0.0213068	433.862	160.712	26.16	98.3266	-0.0770994	1.65142	0.0213068		0.28923	564.572	291.422	26.16	77.8179	-4.70246	22.1643	0.28923		0.888654	695.218	422.068	26.16	31.4243	-1.02885	68.5596	0.888654		0.96346	825.706	552.556	26.16	26.0833	-0.40074	73.904	0.96346		0.995579	1086.54	813.393	26.16	23.6189	0.000444012	76.3698	0.995579
	0.0213628	434.06	160.91	26.2	98.3223	-0.0803235	1.65576	0.0213628		0.291685	564.971	291.821	26.2	77.6298	-4.70436	22.3524	0.291685		0.889194	695.814	422.664	26.2	31.3826	-1.05665	68.6013	0.889194		0.963646	826.506	553.356	26.2	26.069	-0.37523	73.9183	0.963646		0.995573	1087.74	814.59	26.2	23.6194	-0.00265099	76.3693	0.995573
	0.021423	434.257	161.107	26.24	98.3176	-0.0818414	1.66043	0.021423		0.294142	565.371	292.221	26.24	77.4415	-4.71002	22.5407	0.294142		0.889749	696.409	423.259	26.24	31.3398	-1.08519	68.6441	0.889749		0.963845	827.306	554.156	26.24	26.0538	-0.33118	73.9335	0.963845		0.995579	1088.94	815.789	26.24	23.6189	-0.0194039	76.3698	0.995579
	0.0214841	434.459	161.309	26.28	98.3129	-0.0815865	1.66516	0.0214841		0.296602	565.772	292.622	26.28	77.253	-4.71966	22.7293	0.296602		0.89032	697.013	423.863	26.28	31.2958	-1.11624	68.6882	0.89032		0.963995	828.103	554.953	26.28	26.0422	-0.23387	73.945	0.963995		0.995624	1090.13	816.984	26.28	23.6154	-0.11327	76.3733	0.995624
	0.0215415	434.656	161.506	26.32	98.3084	-0.0796811	1.66961	0.0215415		0.299069	566.169	293.019	26.32	77.0639	-4.73265	22.9183	0.299069		0.890906	697.604	424.454	26.32	31.2506	-1.14035	68.7334	0.890906		0.964122	828.901	555.751	26.32	26.0325	-0.24908	73.9548	0.964122		0.995695	1091.33	818.183	26.32	23.61	-0.18379	76.3787	0.995695
	0.0215953	434.858	161.708	26.36	98.3043	-0.0764245	1.67378	0.0215953		0.301543	566.567	293.417	26.36	76.8743	-4.74776	23.1079	0.301543		0.891501	698.206	425.056	26.36	31.2046	-1.15577	68.7793	0.891501		0.964284	829.702	556.552	26.36	26.02	-0.38264	73.9672	0.964284		0.995816	1092.53	819.384	26.36	23.6007	-0.27021	76.388	0.995816
	0.0216406	435.059	161.909	26.4	98.3007	-0.0722623	1.67729	0.0216406		0.304026	566.971	293.821	26.4	76.6841	-4.76397	23.2981	0.304026		0.892103	698.802	425.652	26.4	31.1582	-1.15921	68.8257	0.892103		0.964494	830.499	557.349	26.4	26.0039	-0.3959	73.9833	0.964494		0.995963	1093.73	820.579	26.4	23.5894	-0.33535	76.3993	0.995963
	0.0216764	435.255	162.105	26.44	98.298	-0.0677362	1.68007	0.0216764		0.306517	567.369	294.219	26.44	76.4932	-4.77964	23.489	0.306517		0.892702	699.4	426.25	26.44	31.112	-1.14876	68.872	0.892702		0.964705	831.299	558.149	26.44	25.9878	-0.41383	73.9995	0.964705		0.996174	1094.93	821.778	26.44	23.5732	-0.34345	76.4155	0.996174
	0.0217049	435.454	162.304	26.48	98.2958	-0.0634235	1.68228	0.0217049		0.309015	567.768	294.618	26.48	76.3017	-4.79336	23.6805	0.309015		0.893292	700.001	426.851	26.48	31.0664	-1.12606	68.9175	0.893292		0.964927	832.095	558.945	26.48	25.9707	-0.48267	74.0165	0.964927		0.996321	1096.12	822.974	26.48	23.562	-0.28862	76.4267	0.996321
	0.0217258	435.655	162.505	26.52	98.2941	-0.0598694	1.6839	0.0217258		0.31152	568.168	295.018	26.52	76.1098	-4.80439	23.8725	0.31152		0.893869	700.596	427.446	26.52	31.022	-1.09333	68.962	0.893869		0.965173	832.894	559.744	26.52	25.9519	-0.42937	74.0354	0.965173		0.996442	1097.32	824.171	26.52	23.5527	-0.12546	76.436	0.996442
	0.0217409	435.858	162.708	26.56	98.293	-0.057523	1.68507	0.0217409		0.31403	568.568	295.418	26.56	75.9174	-4.81221	24.0648	0.31403		0.894425	701.194	428.044	26.56	30.979	-1.05251	69.0049	0.894425		0.965407	833.691	560.541	26.56	25.9339	-0.47121	74.0533	0.965407		0.996473	1098.52	825.368	26.56	23.5503	-0.00360315	76.4384	0.996473
	0.0217519	436.061	162.911	26.6	98.2921	-0.0566841	1.68592	0.0217519		0.316544	568.967	295.817	26.6	75.7248	-4.81673	24.2574	0.316544		0.89496	701.788	428.638	26.6	30.9378	-1.00995	69.0462	0.89496		0.965665	834.489	561.339	26.6	25.9141	-0.58201	74.0731	0.965665		0.996465	1099.72	826.568	26.6	23.5509	0.00567018	76.4378	0.996465
	0.0217624	436.262	163.112	26.64	98.2913	-0.0574666	1.68673	0.0217624		0.319058	569.367	296.217	26.64	75.5321	-4.81853	24.4501	0.319058		0.895473	702.393	429.243	26.64	30.8982	-0.97146	69.0857	0.895473		0.966006	835.287	562.137	26.64	25.8879	-0.61772	74.0993	0.966006		0.996458	1100.92	827.769	26.64	23.5515	0.00968632	76.4372	0.996458
	0.0217759	436.462	163.312	26.68	98.2903	-0.0597853	1.68778	0.0217759		0.321574	569.768	296.618	26.68	75.3394	-4.81844	24.6429	0.321574		0.895968	702.996	429.846	26.68	30.86	-0.9426	69.124	0.895968		0.966288	836.084	562.934	26.68	25.8663	-0.46273	74.1209	0.966288		0.996463	1102.12	828.97	26.68	23.5511	-0.0828784	76.4376	0.996463
	0.0217954	436.661	163.511	26.72	98.2887	-0.0633659	1.68929	0.0217954		0.324088	570.165	297.015	26.72	75.1466	-4.81727	24.8356	0.324088		0.896451	703.597	430.447	26.72	30.8227	-0.92206	69.1612	0.896451		0.966438	836.883	563.733	26.72	25.8548	-0.13203	74.1324	0.966438		0.996532	1103.32	830.167	26.72	23.5458	-0.17157	76.4429	0.996532
	0.0218233	436.864	163.714	26.76	98.2866	-0.0677784	1.69145	0.0218233		0.326603	570.565	297.415	26.76	74.954	-4.81649	25.0283	0.326603		0.896926	704.199	431.049	26.76	30.7861	-0.91336	69.1979	0.896926		0.966468	837.684	564.534	26.76	25.8525	-0.1135	74.1347	0.966468		0.996627	1104.51	831.362	26.76	23.5385	-0.16235	76.4502	0.996627
	0.0218596	437.065	163.915	26.8	98.2838	-0.072489	1.69427	0.0218596		0.329117	570.963	297.813	26.8	74.7613	-4.81716	25.2209	0.329117		0.897399	704.804	431.654	26.8	30.7496	-0.91339	69.2343	0.897399		0.966558	838.482	565.332	26.8	25.8456	-0.17378	74.1416	0.966558		0.996683	1105.71	832.561	26.8	23.5342	-0.0144446	76.4545	0.996683
	0.0219043	437.264	164.114	26.84	98.2803	-0.0769243	1.69773	0.0219043		0.331632	571.362	298.212	26.84	74.5686	-4.82075	25.4137	0.331632		0.897874	705.398	432.248	26.84	30.713	-0.91886	69.271	0.897874		0.966648	839.279	566.129	26.84	25.8387	-0.19702	74.1485	0.966648		0.996675	1106.91	833.758	26.84	23.5348	0.0506268	76.4539	0.996675
	0.0219569	437.464	164.314	26.88	98.2762	-0.0805397	1.70181	0.0219569		0.33415	571.761	298.611	26.88	74.3756	-4.82815	25.6066	0.33415		0.898352	705.996	432.846	26.88	30.6761	-0.92695	69.3079	0.898352		0.966797	840.076	566.926	26.88	25.8273	-0.41267	74.16	0.966797		0.996667	1108.11	834.961	26.88	23.5355	-0.0681863	76.4533	0.996667
	0.0220151	437.664	164.514	26.92	98.2717	-0.0828832	1.70632	0.0220151		0.336673	572.157	299.007	26.92	74.1823	-4.83948	25.8	0.336673		0.898835	706.598	433.448	26.92	30.6388	-0.93684	69.3451	0.898835		0.967066	840.876	567.726	26.92	25.8066	-0.59211	74.1806	0.967066		0.996723	1109.31	836.157	26.92	23.5312	-0.13603	76.4575	0.996723
	0.022076	437.862	164.712	26.96	98.267	-0.0836481	1.71104	0.022076		0.339202	572.558	299.408	26.96	73.9884	-4.85416	25.9938	0.339202		0.899323	707.196	434.046	26.96	30.6012	-0.9452	69.3828	0.899323		0.967371	841.675	568.525	26.96	25.7832	-0.51523	74.204	0.967371		0.996817	1110.51	837.356	26.96	23.5239	-0.24001	76.4648	0.996817
	0.0221368	438.061	164.911	27	98.2623	-0.0827065	1.71575	0.0221368		0.34174	572.961	299.811	27	73.7939	-4.87115	26.1883	0.34174		0.899815	707.794	434.644	27	30.5632	-0.95113	69.4207	0.899815		0.967628	842.475	569.325	27	25.7635	-0.39034	74.2237	0.967628		0.996962	1111.7	838.55	27	23.5128	-0.22631	76.4759	0.996962
	0.0221954	438.261	165.111	27.04	98.2578	-0.0801217	1.72029	0.0221954		0.344288	573.361	300.211	27.04	73.5987	-4.88836	26.3835	0.344288		0.900309	708.391	435.241	27.04	30.5251	-0.95439	69.4589	0.900309		0.967802	843.275	570.125	27.04	25.7502	-0.31834	74.237	0.967802		0.997031	1112.9	839.749	27.04	23.5075	-0.10765	76.4812	0.997031
	0.0222484	438.46	165.31	27.08	98.2536	-0.0761368	1.7244	0.0222484		0.346844	573.76	300.61	27.08	73.4029	-4.90364	26.5794	0.346844		0.900805	708.992	435.842	27.08	30.4869	-0.95673	69.4971	0.900805		0.967963	844.073	570.923	27.08	25.7379	-0.36697	74.2494	0.967963		0.997086	1114.1	840.947	27.08	23.5033	-0.0858997	76.4854	0.997086
	0.0222943	438.661	165.511	27.12	98.2501	-0.071143	1.72796	0.0222943		0.349406	574.161	301.011	27.12	73.2065	-4.91504	26.7758	0.349406		0.901301	709.595	436.445	27.12	30.4486	-0.95907	69.5354	0.901301		0.968172	844.872	571.722	27.12	25.7218	-0.42407	74.2654	0.968172		0.997141	1115.3	842.147	27.12	23.4991	-0.10446	76.4896	0.997141
	0.0223315	438.863	165.713	27.16	98.2472	-0.0656295	1.73084	0.0223315		0.351974	574.558	301.408	27.16	73.0097	-4.92151	26.9725	0.351974		0.901799	710.191	437.041	27.16	30.4101	-0.96116	69.5738	0.901799		0.968381	845.668	572.518	27.16	25.7057	-0.3363	74.2815	0.968381		0.997183	1116.5	843.35	27.16	23.4959	-0.0853065	76.4929	0.997183
	0.0223588	439.061	165.911	27.2	98.2451	-0.0601244	1.73296	0.0223588		0.354544	574.961	301.811	27.2	72.8128	-4.9239	27.1694	0.354544		0.902298	710.79	437.64	27.2	30.3717	-0.96158	69.6123	0.902298		0.968555	846.463	573.313	27.2	25.6925	-0.33937	74.2948	0.968555		0.997238	1117.7	844.551	27.2	23.4916	-0.10082	76.4971	0.997238
	0.0223787	439.262	166.112	27.24	98.2435	-0.0551326	1.7345	0.0223787		0.357114	575.357	302.207	27.24	72.6158	-4.92325	27.3664	0.357114		0.902796	711.389	438.239	27.24	30.3332	-0.96053	69.6507	0.902796		0.968728	847.259	574.109	27.24	25.6792	-0.31776	74.3081	0.968728		0.997293	1118.9	845.751	27.24	23.4874	-0.10505	76.5013	0.997293
	0.0223921	439.462	166.312	27.28	98.2425	-0.0510799	1.73554	0.0223921		0.359683	575.757	302.607	27.28	72.4189	-4.92213	27.5633	0.359683		0.903294	711.988	438.838	27.28	30.2948	-0.95807	69.6891	0.903294		0.968912	848.057	574.907	27.28	25.665	-0.33909	74.3222	0.968912		0.997348	1120.1	846.952	27.28	23.4832	-0.15483	76.5055	0.997348
	0.0224023	439.662	166.512	27.32	98.2417	-0.0482711	1.73633	0.0224023		0.362253	576.16	303.01	27.32	72.222	-4.92394	27.7602	0.362253		0.903789	712.589	439.439	27.32	30.2566	-0.95196	69.7273	0.903789		0.969073	848.855	575.705	27.32	25.6527	-0.34698	74.3346	0.969073		0.997403	1121.3	848.146	27.32	23.479	-0.12431	76.5097	0.997403
	0.0224113	439.865	166.715	27.36	98.241	-0.0468662	1.73703	0.0224113		0.364824	576.562	303.412	27.36	72.025	-4.93136	27.9573	0.364824		0.904281	713.185	440.035	27.36	30.2187	-0.94364	69.7653	0.904281		0.96927	849.652	576.502	27.36	25.6376	-0.34266	74.3496	0.96927		0.997496	1122.49	849.345	27.36	23.4718	-0.21056	76.5169	0.997496
	0.0224222	440.071	166.921	27.4	98.2402	-0.0468796	1.73787	0.0224222		0.367402	576.962	303.812	27.4	71.8275	-4.9464	28.1548	0.367402		0.904767	713.787	440.637	27.4	30.1812	-0.93303	69.8028	0.904767		0.969418	850.451	577.301	27.4	25.6262	-0.21053	74.361	0.969418		0.99764	1123.69	850.54	27.4	23.4608	-0.2692	76.528	0.99764
	0.0224371	440.273	167.123	27.44	98.239	-0.0481982	1.73903	0.0224371		0.369989	577.358	304.208	27.44	71.6292	-4.96916	28.353	0.369989		0.905248	714.385	441.235	27.44	30.1441	-0.92169	69.8399	0.905248		0.969519	851.249	578.099	27.44	25.6185	-0.25603	74.3688	0.969519		0.997759	1124.89	851.737	27.44	23.4517	-0.15527	76.5371	0.997759
	0.0224564	440.47	167.32	27.48	98.2375	-0.0506167	1.74052	0.0224564		0.37259	577.764	304.614	27.48	71.4299	-4.99989	28.5524	0.37259		0.905723	714.99	441.84	27.48	30.1074	-0.91075	69.8765	0.905723		0.969679	852.048	578.898	27.48	25.6062	-0.36901	74.3811	0.969679		0.997813	1126.09	852.937	27.48	23.4475	-0.10671	76.5412	0.997813
	0.0224829	440.67	167.52	27.52	98.2355	-0.053881	1.74258	0.0224829		0.375209	578.164	305.014	27.52	71.2292	-5.03672	28.7531	0.375209		0.906193	715.59	442.44	27.52	30.0711	-0.90557	69.9128	0.906193		0.9699	852.846	579.696	27.52	25.5893	-0.5126	74.398	0.9699		0.997868	1127.28	854.132	27.52	23.4433	-0.11297	76.5454	0.997868
	0.0225143	440.866	167.716	27.56	98.233	-0.0577326	1.74501	0.0225143		0.377849	578.566	305.416	27.56	71.0269	-5.07678	28.9553	0.377849		0.906662	716.184	443.034	27.56	30.035	-0.90151	69.949	0.906662		0.970216	853.64	580.49	27.56	25.565	-0.56385	74.4222	0.970216		0.997922	1128.48	855.332	27.56	23.4392	-0.0542556	76.5496	0.997922
	0.0225498	441.065	167.915	27.6	98.2303	-0.0619442	1.74776	0.0225498		0.380509	578.963	305.813	27.6	70.823	-5.11756	29.1592	0.380509		0.907129	716.787	443.637	27.6	29.999	-0.9028	69.985	0.907129		0.970436	854.438	581.288	27.6	25.5482	-0.37405	74.4391	0.970436		0.997938	1129.68	856.527	27.6	23.4379	-0.00576063	76.5508	0.997938
	0.0225875	441.263	168.113	27.64	98.2274	-0.0663424	1.75068	0.0225875		0.383191	579.366	306.216	27.64	70.6175	-5.15683	29.3647	0.383191		0.907599	717.387	444.237	27.64	29.9627	-0.91003	70.0212	0.907599		0.970632	855.237	582.087	27.64	25.5331	-0.36607	74.4541	0.970632		0.997941	1130.88	857.727	27.64	23.4377	-0.0526611	76.551	0.997941
	0.0226255	441.46	168.31	27.68	98.2244	-0.0708113	1.75363	0.0226255		0.385892	579.767	306.617	27.68	70.4105	-5.19321	29.5718	0.385892		0.908073	717.985	444.835	27.68	29.9261	-0.91817	70.0578	0.908073		0.970792	856.037	582.887	27.68	25.5209	-0.20713	74.4664	0.970792		0.997982	1132.07	858.922	27.68	23.4346	-0.0653356	76.5541	0.997982
	0.0226645	441.662	168.512	27.72	98.2214	-0.0752816	1.75665	0.0226645		0.388612	580.167	307.017	27.72	70.2021	-5.22583	29.7802	0.388612		0.908551	718.586	445.436	27.72	29.8892	-0.9265	70.0947	0.908551		0.970879	856.839	583.689	27.72	25.5141	-0.16411	74.4731	0.970879		0.998023	1133.27	860.121	27.72	23.4314	-0.0985258	76.5573	0.998023
	0.022702	441.861	168.711	27.76	98.2185	-0.0797066	1.75956	0.022702		0.391348	580.57	307.42	27.76	69.9924	-5.2557	29.9898	0.391348		0.909033	719.189	446.039	27.76	29.852	-0.93214	70.1319	0.909033		0.970967	857.64	584.49	27.76	25.5074	-0.1846	74.4798	0.970967		0.998077	1134.47	861.316	27.76	23.4273	-0.0672742	76.5614	0.998077
	0.0227402	442.062	168.912	27.8	98.2155	-0.0840349	1.76252	0.0227402		0.394098	580.968	307.818	27.8	69.7817	-5.28312	30.2006	0.394098		0.909516	719.785	446.635	27.8	29.8148	-0.92831	70.1692	0.909516		0.971091	858.44	585.29	27.8	25.4979	-0.24949	74.4893	0.971091		0.998118	1135.67	862.517	27.8	23.4242	-0.0801647	76.5646	0.998118
	0.0227803	442.264	169.114	27.84	98.2124	-0.0881872	1.76563	0.0227803		0.396863	581.368	308.218	27.84	69.5698	-5.31008	30.4125	0.396863		0.909995	720.388	447.238	27.84	29.7778	-0.91654	70.2061	0.909995		0.971202	859.242	586.092	27.84	25.4894	-0.25208	74.4979	0.971202		0.998145	1136.87	863.716	27.84	23.422	-0.0806895	76.5667	0.998145
	0.0228233	442.462	169.312	27.88	98.2091	-0.0920448	1.76896	0.0228233		0.399642	581.767	308.617	27.88	69.3568	-5.33837	30.6254	0.399642		0.910466	720.985	447.835	27.88	29.7415	-0.89525	70.2424	0.910466		0.971338	860.04	586.89	27.88	25.479	-0.26854	74.5083	0.971338		0.998186	1138.06	864.913	27.88	23.4189	-0.0650091	76.5698	0.998186
	0.0228723	442.665	169.515	27.92	98.2053	-0.0954544	1.77276	0.0228723		0.402436	582.168	309.018	27.92	69.1427	-5.36964	30.8395	0.402436		0.910921	721.576	448.426	27.92	29.7064	-0.85933	70.2776	0.910921		0.971522	860.839	587.689	27.92	25.4649	-0.38521	74.5224	0.971522		0.99824	1139.26	866.109	27.92	23.4148	-0.0949563	76.5739	0.99824
	0.0229264	442.863	169.713	27.96	98.2011	-0.098249	1.77695	0.0229264		0.405248	582.568	309.418	27.96	68.9272	-5.40472	31.055	0.405248		0.911356	722.175	449.025	27.96	29.6729	-0.81474	70.3111	0.911356		0.971741	861.637	588.487	27.96	25.448	-0.44787	74.5392	0.971741		0.998293	1140.46	867.309	27.96	23.4107	-0.15047	76.578	0.998293
	0.0229869	443.064	169.914	28	98.1964	-0.10028	1.78164	0.0229869		0.408079	582.965	309.815	28	68.7103	-5.44438	31.272	0.408079		0.911766	722.783	449.633	28	29.6412	-0.7695	70.3427	0.911766		0.97196	862.436	589.286	28	25.4312	-0.39954	74.556	0.97196		0.998359	1141.66	868.506	28	23.4056	-0.1254	76.5831	0.998359
	0.0230503	443.263	170.113	28.04	98.1915	-0.10146	1.78655	0.0230503		0.410932	583.363	310.213	28.04	68.4917	-5.48773	31.4906	0.410932		0.912154	723.379	450.229	28.04	29.6113	-0.72481	70.3727	0.912154		0.972167	863.234	590.084	28.04	25.4153	-0.39027	74.5719	0.972167		0.998438	1142.86	869.706	28.04	23.3996	-0.0998608	76.5891	0.998438
	0.0231162	443.46	170.31	28.08	98.1864	-0.10178	1.79166	0.0231162		0.413808	583.761	310.611	28.08	68.2712	-5.53465	31.711	0.413808		0.912518	723.977	450.827	28.08	29.5832	-0.68371	70.4008	0.912518		0.972363	864.033	590.883	28.08	25.4004	-0.31917	74.5869	0.972363		0.998504	1144.05	870.904	28.08	23.3945	-0.16229	76.5942	0.998504
	0.0231799	443.66	170.51	28.12	98.1814	-0.10136	1.7966	0.0231799		0.41671	584.165	311.015	28.12	68.0489	-5.5828	31.9334	0.41671		0.912864	724.579	451.429	28.12	29.5565	-0.65345	70.4275	0.912864		0.972498	864.83	591.68	28.12	25.39	-0.21656	74.5972	0.972498		0.998582	1145.25	872.101	28.12	23.3885	-0.1771	76.6002	0.998582
	0.023239	443.858	170.708	28.16	98.1769	-0.10041	1.80118	0.023239		0.419637	584.565	311.415	28.16	67.8246	-5.63159	32.1577	0.419637		0.913197	725.185	452.035	28.16	29.5308	-0.63697	70.4532	0.913197		0.972609	865.629	592.479	28.16	25.3815	-0.24349	74.6058	0.972609		0.998687	1146.45	873.298	28.16	23.3805	-0.2503	76.6082	0.998687
	0.0232937	444.06	170.91	28.2	98.1726	-0.0992316	1.80542	0.0232937		0.422589	584.965	311.815	28.2	67.5984	-5.67948	32.3839	0.422589		0.913526	725.785	452.635	28.2	29.5054	-0.63679	70.4786	0.913526		0.972732	866.428	593.278	28.2	25.3721	-0.23291	74.6152	0.972732		0.998817	1147.64	874.491	28.2	23.3705	-0.18027	76.6182	0.998817
	0.0233408	444.256	171.106	28.24	98.169	-0.0981639	1.80907	0.0233408		0.425565	585.365	312.215	28.24	67.3702	-5.72542	32.612	0.425565		0.913859	726.39	453.24	28.24	29.4797	-0.65226	70.5042	0.913859		0.972878	867.226	594.076	28.24	25.3608	-0.35156	74.6264	0.972878		0.998908	1148.84	875.689	28.24	23.3635	-0.17957	76.6252	0.998908
	0.023383	444.458	171.308	28.28	98.1657	-0.0975376	1.81234	0.023383		0.428566	585.762	312.612	28.28	67.1403	-5.7711	32.8419	0.428566		0.914204	726.989	453.839	28.28	29.4531	-0.68007	70.5308	0.914204		0.973061	868.026	594.876	28.28	25.3468	-0.31513	74.6404	0.973061		0.998974	1150.04	876.885	28.28	23.3585	-0.0810752	76.6302	0.998974
	0.0234203	444.66	171.51	28.32	98.1628	-0.0976087	1.81523	0.0234203		0.43159	586.162	313.012	28.32	66.9086	-5.81752	33.0737	0.43159		0.914566	727.587	454.437	28.32	29.4252	-0.71702	70.5587	0.914566		0.973207	868.827	595.677	28.32	25.3356	-0.25898	74.6517	0.973207		0.999001	1151.23	878.081	28.32	23.3564	-0.0495509	76.6323	0.999001
	0.0234567	444.862	171.712	28.36	98.16	-0.098509	1.81805	0.0234567		0.43464	586.563	313.413	28.36	66.6749	-5.86766	33.3074	0.43464		0.914948	728.189	455.039	28.36	29.3957	-0.75785	70.5882	0.914948		0.97333	869.625	596.475	28.36	25.3262	-0.23398	74.6611	0.97333		0.999028	1152.43	879.279	28.36	23.3543	-0.0456838	76.6344	0.999028
	0.0234946	445.064	171.914	28.4	98.157	-0.10021	1.82099	0.0234946		0.437716	586.957	313.807	28.4	66.4391	-5.92298	33.5431	0.437716		0.915353	728.791	455.641	28.4	29.3645	-0.80438	70.6195	0.915353		0.97344	870.427	597.277	28.4	25.3177	-0.25646	74.6695	0.97344		0.999054	1153.63	880.478	28.4	23.3523	-0.0699439	76.6364	0.999054
	0.0235369	445.269	172.119	28.44	98.1538	-0.10252	1.82427	0.0235369		0.440824	587.357	314.207	28.44	66.201	-5.98509	33.7813	0.440824		0.915781	729.385	456.235	28.44	29.3315	-0.84431	70.6525	0.915781		0.97361	871.229	598.079	28.44	25.3047	-0.25222	74.6825	0.97361		0.999094	1154.82	881.672	28.44	23.3492	-0.0415734	76.6395	0.999094
	0.0235843	445.469	172.319	28.48	98.1501	-0.1051	1.82794	0.0235843		0.443965	587.757	314.607	28.48	65.9603	-6.05326	34.022	0.443965		0.916227	729.982	456.832	28.48	29.297	-0.87557	70.6869	0.916227		0.973708	872.032	598.882	28.48	25.2972	-0.15268	74.6901	0.973708		0.999108	1156.02	882.874	28.48	23.3482	-0.0543016	76.6405	0.999108
	0.0236399	445.663	172.513	28.52	98.1458	-0.10747	1.83225	0.0236399		0.447144	588.159	315.009	28.52	65.7167	-6.12729	34.2656	0.447144		0.916688	730.584	457.434	28.52	29.2615	-0.90002	70.7225	0.916688		0.973782	872.835	599.685	28.52	25.2915	-0.18206	74.6958	0.973782		0.999147	1157.23	884.076	28.52	23.3452	-0.0946462	76.6435	0.999147
	0.0237041	445.863	172.713	28.56	98.1408	-0.10913	1.83723	0.0237041		0.450362	588.561	315.411	28.56	65.4701	-6.20275	34.5122	0.450362		0.917159	731.177	458.027	28.56	29.2251	-0.91134	70.7588	0.917159		0.973892	873.632	600.482	28.56	25.283	-0.30934	74.7042	0.973892		0.999212	1158.42	885.269	28.56	23.3402	-0.13749	76.6486	0.999212
	0.0237756	446.064	172.914	28.6	98.1353	-0.1096	1.84277	0.0237756		0.453619	588.962	315.812	28.6	65.2204	-6.27647	34.7618	0.453619		0.917632	731.774	458.624	28.6	29.1886	-0.91356	70.7953	0.917632		0.974085	874.435	601.285	28.6	25.2682	-0.39214	74.719	0.974085		0.999316	1159.62	886.466	28.6	23.3322	-0.19272	76.6565	0.999316
	0.0238503	446.263	173.113	28.64	98.1295	-0.10847	1.84856	0.0238503		0.456913	589.359	316.209	28.64	64.968	-6.34433	35.0143	0.456913		0.918105	732.374	459.224	28.64	29.1522	-0.90663	70.8318	0.918105		0.974291	875.233	602.083	28.64	25.2524	-0.36967	74.7348	0.974291		0.999381	1160.82	887.667	28.64	23.3273	-0.0969435	76.6614	0.999381
	0.023926	446.462	173.312	28.68	98.1236	-0.10551	1.85443	0.023926		0.460241	589.757	316.607	28.68	64.713	-6.40454	35.2693	0.460241		0.918572	732.972	459.822	28.68	29.1161	-0.89419	70.8678	0.918572		0.974485	876.032	602.882	28.68	25.2375	-0.40091	74.7497	0.974485		0.999433	1162.01	888.863	28.68	23.3233	-0.11267	76.6654	0.999433
	0.0239997	446.663	173.513	28.72	98.1179	-0.10067	1.86014	0.0239997		0.463598	590.16	317.01	28.72	64.4557	-6.45629	35.5265	0.463598		0.919031	733.57	460.42	28.72	29.0807	-0.87778	70.9033	0.919031		0.974703	876.83	603.68	28.72	25.2209	-0.38288	74.7664	0.974703		0.999484	1163.21	890.063	28.72	23.3193	-0.0658969	76.6694	0.999484
	0.0240671	446.859	173.709	28.76	98.1127	-0.0941439	1.86536	0.0240671		0.46698	590.558	317.408	28.76	64.1965	-6.50087	35.7857	0.46698		0.919482	734.163	461.013	28.76	29.0459	-0.8586	70.938	0.919482		0.97486	877.628	604.478	28.76	25.2088	-0.23289	74.7785	0.97486		0.999524	1164.41	891.256	28.76	23.3163	-0.10347	76.6724	0.999524
	0.0241273	447.059	173.909	28.8	98.108	-0.0863306	1.87003	0.0241273		0.470384	590.96	317.81	28.8	63.9357	-6.54091	36.0466	0.470384		0.919921	734.759	461.609	28.8	29.012	-0.83756	70.9719	0.919921		0.974945	878.427	605.277	28.8	25.2022	-0.12389	74.785	0.974945		0.999588	1165.6	892.45	28.8	23.3113	-0.10738	76.6774	0.999588
	0.0241767	447.261	174.111	28.84	98.1042	-0.0778209	1.87386	0.0241767		0.473809	591.359	318.209	28.84	63.6733	-6.58076	36.309	0.473809		0.92035	735.359	462.209	28.84	28.9789	-0.81737	71.005	0.92035		0.975018	879.229	606.079	28.84	25.1966	-0.16531	74.7906	0.975018		0.999653	1166.8	893.651	28.84	23.3064	-0.18354	76.6823	0.999653
	0.0242139	447.464	174.314	28.88	98.1013	-0.0693414	1.87674	0.0242139		0.477255	591.758	318.608	28.88	63.4092	-6.62268	36.573	0.477255		0.92077	735.961	462.811	28.88	28.9466	-0.80097	71.0374	0.92077		0.975116	880.026	606.876	28.88	25.1892	-0.26139	74.7981	0.975116		0.999769	1168	894.848	28.88	23.2975	-0.22194	76.6912	0.999769
	0.0242387	447.661	174.511	28.92	98.0994	-0.0616853	1.87866	0.0242387		0.480723	592.16	319.01	28.92	63.1434	-6.67119	36.8389	0.480723		0.921181	736.561	463.411	28.92	28.9148	-0.78558	71.0691	0.921181		0.975297	880.827	607.677	28.92	25.1753	-0.37345	74.8119	0.975297		0.999884	1169.19	896.042	28.92	23.2886	-0.22165	76.7001	0.999884
	0.0242518	447.859	174.709	28.96	98.0984	-0.0556358	1.87968	0.0242518		0.48422	592.563	319.413	28.96	62.8754	-6.72799	37.1068	0.48422		0.921584	737.16	464.01	28.96	28.8837	-0.77156	71.1002	0.921584		0.975478	881.622	608.472	28.96	25.1614	-0.30931	74.8258	0.975478		1	1170.39	897.242	28.96	23.2797	-0.23091	76.709	1
	0.0242578	448.06	174.91	29	98.0979	-0.0518874	1.88014	0.0242578		0.487748	592.964	319.814	29	62.6051	-6.79364	37.3772	0.487748		0.921981	737.76	464.61	29	28.8531	-0.76072	71.1309	0.921981		0.975599	882.422	609.272	29	25.1521	-0.10356	74.8351	0.975599
	0.0242579	448.26	175.11	29.04	98.0979	-0.0509758	1.88015	0.0242579		0.491313	593.369	320.219	29.04	62.3319	-6.86758	37.6504	0.491313		0.922373	738.361	465.211	29.04	28.8228	-0.75183	71.1611	0.922373		0.975624	883.22	610.07	29.04	25.1502	-0.11225	74.837	0.975624
	0.0242565	448.461	175.311	29.08	98.098	-0.0532212	1.88004	0.0242565		0.494918	593.773	320.623	29.08	62.0556	-6.94793	37.9267	0.494918		0.922761	738.959	465.809	29.08	28.7929	-0.74549	71.191	0.922761		0.975732	884.017	610.867	29.08	25.1419	-0.29772	74.8454	0.975732
	0.0242571	448.666	175.516	29.12	98.0979	-0.0586924	1.88009	0.0242571		0.498567	594.174	321.024	29.12	61.776	-7.0314	38.2062	0.498567		0.923146	739.555	466.405	29.12	28.7632	-0.74081	71.2208	0.923146		0.975937	884.815	611.665	29.12	25.1262	-0.47279	74.861	0.975937
	0.0242636	448.866	175.716	29.16	98.0974	-0.067194	1.88059	0.0242636		0.502259	594.571	321.421	29.16	61.4931	-7.11494	38.4892	0.502259		0.92353	740.153	467.003	29.16	28.7336	-0.73682	71.2503	0.92353		0.976165	885.612	612.462	29.16	25.1087	-0.22501	74.8785	0.976165
	0.0242796	449.066	175.916	29.2	98.0962	-0.0782781	1.88183	0.0242796		0.505994	594.972	321.822	29.2	61.2068	-7.19621	38.7754	0.505994		0.923911	740.754	467.604	29.2	28.7042	-0.73616	71.2797	0.923911		0.976188	886.418	613.268	29.2	25.1069	0.0385347	74.8803	0.976188
	0.0243098	449.266	176.116	29.24	98.0939	-0.0912804	1.88417	0.0243098		0.509771	595.371	322.221	29.24	60.9174	-7.27363	39.0648	0.509771		0.924293	741.346	468.196	29.24	28.6747	-0.7353	71.3092	0.924293		0.976165	887.219	614.069	29.24	25.1087	0.00324663	74.8785	0.976165
	0.0243552	449.467	176.317	29.28	98.0904	-0.10538	1.88769	0.0243552		0.513587	595.77	322.62	29.28	60.625	-7.34524	39.3572	0.513587		0.924673	741.941	468.791	29.28	28.6454	-0.73032	71.3385	0.924673		0.976189	888.019	614.869	29.28	25.1068	-0.0568305	74.8804	0.976189
	0.0244165	449.666	176.516	29.32	98.0856	-0.11965	1.89244	0.0244165		0.517438	596.166	323.016	29.32	60.3299	-7.4108	39.6524	0.517438		0.92505	742.539	469.389	29.32	28.6163	-0.72475	71.3676	0.92505		0.976225	888.822	615.672	29.32	25.1041	-0.12064	74.8832	0.976225
	0.0244927	449.865	176.715	29.36	98.0797	-0.13318	1.89835	0.0244927		0.521322	596.566	323.416	29.36	60.0322	-7.47037	39.9501	0.521322		0.925424	743.134	469.984	29.36	28.5875	-0.71353	71.3964	0.925424		0.976321	889.621	616.471	29.36	25.0967	-0.2762	74.8905	0.976321
	0.024583	450.066	176.916	29.4	98.0727	-0.1451	1.90535	0.024583		0.525236	596.966	323.816	29.4	59.7323	-7.52384	40.25	0.525236		0.92579	743.735	470.585	29.4	28.5592	-0.70232	71.4247	0.92579		0.976513	890.42	617.27	29.4	25.082	-0.4168	74.9052	0.976513
	0.024684	450.264	177.114	29.44	98.0649	-0.15471	1.91318	0.024684		0.529176	597.361	324.211	29.44	59.4303	-7.57129	40.5519	0.529176		0.926151	744.326	471.176	29.44	28.5314	-0.68752	71.4526	0.926151		0.976729	891.219	618.069	29.44	25.0655	-0.40259	74.9218	0.976729
	0.0247933	450.464	177.314	29.48	98.0564	-0.16148	1.92165	0.0247933		0.53314	597.757	324.607	29.48	59.1266	-7.61278	40.8556	0.53314		0.926502	744.921	471.771	29.48	28.5043	-0.66702	71.4797	0.926502		0.97692	892.018	618.868	29.48	25.0508	-0.32124	74.9365	0.97692
	0.0249056	450.668	177.518	29.52	98.0477	-0.16514	1.93035	0.0249056		0.537123	598.16	325.01	29.52	58.8214	-7.64901	41.1609	0.537123		0.926843	745.522	472.372	29.52	28.478	-0.64956	71.506	0.926843		0.9771	892.815	619.665	29.52	25.037	-0.35011	74.9502	0.9771
	0.0250176	450.866	177.716	29.56	98.039	-0.16565	1.93903	0.0250176		0.541124	598.564	325.414	29.56	58.5147	-7.6811	41.4675	0.541124		0.927177	746.122	472.972	29.56	28.4523	-0.63565	71.5317	0.927177		0.977267	893.613	620.463	29.56	25.0241	-0.28786	74.9631	0.977267
	0.0251249	451.066	177.916	29.6	98.0307	-0.16325	1.94735	0.0251249		0.545141	598.963	325.813	29.6	58.2069	-7.70836	41.7753	0.545141		0.927503	746.723	473.573	29.6	28.4271	-0.62479	71.5568	0.927503		0.977386	894.414	621.264	29.6	25.015	-0.16357	74.9722	0.977386
	0.0252248	451.261	178.111	29.64	98.0229	-0.15836	1.95509	0.0252248		0.549171	599.359	326.209	29.64	57.8981	-7.73056	42.0841	0.549171		0.927825	747.321	474.171	29.64	28.4023	-0.61761	71.5817	0.927825		0.977469	895.214	622.064	29.64	25.0086	-0.18905	74.9786	0.977469
	0.025317	451.463	178.313	29.68	98.0158	-0.15159	1.96224	0.025317		0.553211	599.755	326.605	29.68	57.5885	-7.74939	42.3937	0.553211		0.928144	747.92	474.77	29.68	28.3776	-0.61362	71.6063	0.928144		0.977589	896.015	622.865	29.68	24.9995	-0.30657	74.9878	0.977589
	0.025397	451.662	178.512	29.72	98.0096	-0.14364	1.96844	0.025397		0.557261	600.157	327.007	29.72	57.2782	-7.76698	42.7041	0.557261		0.928461	748.517	475.367	29.72	28.3532	-0.61018	71.6308	0.928461		0.977767	896.814	623.664	29.72	24.9858	-0.25235	75.0015	0.977767
	0.0254658	451.862	178.712	29.76	98.0043	-0.13523	1.97377	0.0254658		0.561319	600.556	327.406	29.76	56.9672	-7.78375	43.0151	0.561319		0.928777	749.12	475.97	29.76	28.3288	-0.60845	71.6551	0.928777		0.97785	897.616	624.466	29.76	24.9794	-0.0968464	75.0078	0.97785
	0.0255242	452.064	178.914	29.8	97.9997	-0.12707	1.9783	0.0255242		0.565386	600.957	327.807	29.8	56.6555	-7.80097	43.3268	0.565386		0.929092	749.723	476.573	29.8	28.3045	-0.60675	71.6794	0.929092		0.977885	898.418	625.268	29.8	24.9767	-0.11674	75.0105	0.977885
	0.0255731	452.264	179.114	29.84	97.9959	-0.11971	1.98209	0.0255731		0.569463	601.358	328.208	29.84	56.3431	-7.81926	43.6392	0.569463		0.929406	750.324	477.174	29.84	28.2802	-0.60645	71.7037	0.929406		0.977969	899.216	626.066	29.84	24.9703	-0.20412	75.0169	0.977969
	0.0256163	452.465	179.315	29.88	97.9926	-0.11361	1.98544	0.0256163		0.57355	601.759	328.609	29.88	56.0299	-7.83878	43.9523	0.57355		0.929721	750.919	477.769	29.88	28.256	-0.60492	71.7279	0.929721		0.978088	900.013	626.863	29.88	24.9612	-0.20607	75.026	0.978088
	0.0256558	452.664	179.514	29.92	97.9895	-0.10898	1.9885	0.0256558		0.577646	602.158	329.008	29.92	55.716	-7.85837	44.2663	0.577646		0.930033	751.516	478.366	29.92	28.2319	-0.60162	71.7521	0.930033		0.978195	900.811	627.661	29.92	24.953	-0.265	75.0342	0.978195
	0.025696	452.869	179.719	29.96	97.9864	-0.10589	1.99161	0.025696		0.581754	602.556	329.406	29.96	55.4012	-7.87828	44.581	0.581754		0.930345	752.115	478.965	29.96	28.2079	-0.60052	71.7761	0.930345		0.978373	901.609	628.459	29.96	24.9393	-0.40371	75.0479	0.978373
	0.0257374	453.068	179.918	30	97.9832	-0.10421	1.99482	0.0257374		0.585871	602.956	329.806	30	55.0857	-7.89725	44.8965	0.585871		0.930657	752.716	479.566	30	28.1838	-0.6056	71.8002	0.930657		0.978587	902.41	629.26	30	24.9229	-0.29282	75.0643	0.978587
	0.0257834	453.267	180.117	30.04	97.9797	-0.1037	1.99839	0.0257834		0.589998	603.36	330.21	30.04	54.7695	-7.9154	45.2128	0.589998		0.930973	753.318	480.168	30.04	28.1594	-0.61452	71.8246	0.930973		0.978669	903.21	630.06	30.04	24.9166	-0.087716	75.0707	0.978669
	0.0258348	453.466	180.316	30.08	97.9757	-0.10404	2.00237	0.0258348		0.594134	603.762	330.612	30.08	54.4525	-7.93123	45.5297	0.594134		0.931294	753.92	480.77	30.08	28.1346	-0.62727	71.8494	0.931294		0.978704	904.011	630.861	30.08	24.9139	-0.14931	75.0733	0.978704
	0.0258918	453.664	180.514	30.12	97.9712	-0.10489	2.00679	0.0258918		0.598277	604.16	331.01	30.12	54.135	-7.94343	45.8473	0.598277		0.931624	754.522	481.372	30.12	28.1091	-0.64711	71.8748	0.931624		0.978846	904.808	631.658	30.12	24.903	-0.35286	75.0842	0.978846
	0.0259531	453.862	180.712	30.16	97.9665	-0.10599	2.01154	0.0259531		0.602426	604.561	331.411	30.16	53.8171	-7.95043	46.1652	0.602426		0.931966	755.124	481.974	30.16	28.0828	-0.67096	71.9012	0.931966		0.979037	905.605	632.455	30.16	24.8884	-0.30289	75.0988	0.979037
	0.0260172	454.065	180.915	30.2	97.9615	-0.10716	2.01651	0.0260172		0.606576	604.962	331.812	30.2	53.499	-7.95038	46.4832	0.606576		0.93232	755.721	482.571	30.2	28.0554	-0.69648	71.9285	0.93232		0.979179	906.404	633.254	30.2	24.8775	-0.22065	75.1097	0.979179
	0.0260807	454.261	181.111	30.24	97.9566	-0.10836	2.02143	0.0260807		0.610724	605.361	332.211	30.24	53.1811	-7.94106	46.8011	0.610724		0.932688	756.321	483.171	30.24	28.0271	-0.72149	71.9569	0.932688		0.979273	907.204	634.054	30.24	24.8703	-0.16977	75.117	0.979273
	0.0261426	454.463	181.313	30.28	97.9518	-0.10969	2.02623	0.0261426		0.614865	605.759	332.609	30.28	52.8638	-7.9208	47.1184	0.614865		0.933068	756.921	483.771	30.28	27.9977	-0.74527	71.9862	0.933068		0.979344	908.002	634.852	30.28	24.8649	-0.14662	75.1224	0.979344
	0.0262	454.66	181.51	30.32	97.9474	-0.11136	2.03068	0.0262		0.618992	606.157	333.007	30.32	52.5476	-7.88814	47.4347	0.618992		0.93346	757.515	484.365	30.32	27.9675	-0.76235	72.0164	0.93346		0.979426	908.796	635.646	30.32	24.8585	-0.14087	75.1287	0.979426
	0.0262536	454.859	181.709	30.36	97.9432	-0.11366	2.03483	0.0262536		0.623098	606.556	333.406	30.36	52.2329	-7.84213	47.7493	0.623098		0.933858	758.114	484.964	30.36	27.9368	-0.77347	72.0472	0.933858		0.979508	909.595	636.445	30.36	24.8523	-0.10426	75.135	0.979508
	0.026303	455.06	181.91	30.4	97.9394	-0.1169	2.03866	0.026303		0.627177	606.956	333.806	30.4	51.9203	-7.78521	48.0619	0.627177		0.934261	758.714	485.564	30.4	27.9057	-0.77512	72.0782	0.934261		0.979542	910.395	637.245	30.4	24.8497	-0.0969309	75.1376	0.979542
	0.0263506	455.262	182.112	30.44	97.9357	-0.12135	2.04235	0.0263506		0.631225	607.361	334.211	30.44	51.6101	-7.72042	48.3721	0.631225		0.934661	759.313	486.163	30.44	27.8748	-0.76809	72.1091	0.934661		0.9796	911.195	638.045	30.44	24.8452	-0.10022	75.142	0.9796
	0.026398	455.464	182.314	30.48	97.932	-0.12713	2.04602	0.026398		0.635237	607.754	334.604	30.48	51.3027	-7.65018	48.6795	0.635237		0.935056	759.914	486.764	30.48	27.8444	-0.75071	72.1395	0.935056		0.979657	911.995	638.845	30.48	24.8408	-0.24306	75.1464	0.979657
	0.0264478	455.663	182.513	30.52	97.9282	-0.13425	2.04988	0.0264478		0.639211	608.156	335.006	30.52	50.9982	-7.57912	48.9841	0.639211		0.935439	760.515	487.365	30.52	27.8148	-0.72576	72.1691	0.935439		0.979847	912.796	639.646	30.52	24.8263	-0.3782	75.161	0.979847
	0.0265043	455.863	182.713	30.56	97.9238	-0.14249	2.05426	0.0265043		0.643149	608.559	335.409	30.56	50.6963	-7.51366	49.2859	0.643149		0.935807	761.112	487.962	30.56	27.7864	-0.69242	72.1975	0.935807		0.980024	913.593	640.443	30.56	24.8126	-0.29208	75.1746	0.980024
	0.0265698	456.064	182.914	30.6	97.9187	-0.15149	2.05934	0.0265698		0.647056	608.956	335.806	30.6	50.397	-7.45645	49.5853	0.647056		0.936157	761.709	488.559	30.6	27.7595	-0.65443	72.2245	0.936157		0.980178	914.393	641.243	30.6	24.8009	-0.2163	75.1864	0.980178
	0.0266468	456.265	183.115	30.64	97.9127	-0.16072	2.06531	0.0266468		0.650935	609.356	336.206	30.64	50.0997	-7.4088	49.8825	0.650935		0.936486	762.307	489.157	30.64	27.7341	-0.61509	72.2499	0.936486		0.98026	915.191	642.041	30.64	24.7946	-0.12422	75.1926	0.98026
	0.0267355	456.464	183.314	30.68	97.9059	-0.16952	2.07218	0.0267355		0.654792	609.758	336.608	30.68	49.8042	-7.37235	50.1781	0.654792		0.936795	762.907	489.757	30.68	27.7102	-0.57719	72.2737	0.936795		0.980294	915.988	642.838	30.68	24.792	-0.11652	75.1953	0.980294
	0.0268373	456.668	183.518	30.72	97.898	-0.17726	2.08007	0.0268373		0.658632	610.159	337.009	30.72	49.5099	-7.34284	50.4723	0.658632		0.937085	763.511	490.361	30.72	27.6879	-0.54512	72.2961	0.937085		0.980411	916.786	643.636	30.72	24.783	-0.33963	75.2043	0.980411
	0.0269489	456.865	183.715	30.76	97.8893	-0.18332	2.08872	0.0269489		0.662458	610.563	337.413	30.76	49.2167	-7.31842	50.7656	0.662458		0.937361	764.114	490.964	30.76	27.6665	-0.52311	72.3174	0.937361		0.980612	917.582	644.432	30.76	24.7675	-0.33538	75.2197	0.980612
	0.0270674	457.063	183.913	30.8	97.8801	-0.18721	2.09791	0.0270674		0.666272	610.965	337.815	30.8	48.9244	-7.29355	51.0578	0.666272		0.937628	764.72	491.57	30.8	27.6459	-0.50893	72.338	0.937628		0.980753	918.384	645.234	30.8	24.7567	-0.25623	75.2305	0.980753
	0.02719	457.263	184.113	30.84	97.8706	-0.18865	2.10741	0.02719		0.670071	611.363	338.213	30.84	48.6333	-7.26305	51.349	0.670071		0.93789	765.318	492.168	30.84	27.6257	-0.50345	72.3582	0.93789		0.980858	919.185	646.035	30.84	24.7487	-0.15472	75.2386	0.980858
	0.0273131	457.463	184.313	30.88	97.8611	-0.18758	2.11695	0.0273131		0.673853	611.762	338.612	30.88	48.3435	-7.22466	51.6388	0.673853		0.93815	765.919	492.769	30.88	27.6057	-0.50088	72.3783	0.93815		0.980927	919.988	646.838	30.88	24.7434	-0.13471	75.2438	0.980927
	0.0274306	457.659	184.509	30.92	97.852	-0.18417	2.12606	0.0274306		0.677612	612.16	339.01	30.92	48.0554	-7.17706	51.9269	0.677612		0.93841	766.521	493.371	30.92	27.5856	-0.50398	72.3984	0.93841		0.981032	920.787	647.637	30.92	24.7353	-0.285	75.2519	0.981032
	0.0275401	457.86	184.71	30.96	97.8435	-0.17882	2.13454	0.0275401		0.681344	612.559	339.409	30.96	47.7694	-7.12064	52.2129	0.681344		0.938672	767.122	493.972	30.96	27.5654	-0.50676	72.4186	0.938672		0.98121	921.586	648.436	30.96	24.7217	-0.30026	75.2655	0.98121
	0.0276395	458.058	184.908	31	97.8358	-0.17211	2.14225	0.0276395		0.685045	612.959	339.809	31	47.4858	-7.05732	52.4965	0.685045		0.938935	767.722	494.572	31	27.5451	-0.50641	72.4389	0.938935		0.981315	922.382	649.232	31	24.7137	-0.12861	75.2736	0.981315
	0.0277274	458.26	185.11	31.04	97.829	-0.16474	2.14906	0.0277274		0.688711	613.357	340.207	31.04	47.2048	-6.98825	52.7774	0.688711		0.939198	768.322	495.172	31.04	27.5249	-0.50393	72.4591	0.939198		0.981336	923.182	650.032	31.04	24.712	-0.0384786	75.2752	0.981336
	0.0278033	458.462	185.312	31.08	97.8231	-0.1574	2.15494	0.0278033		0.69234	613.756	340.606	31.08	46.9267	-6.91518	53.0555	0.69234		0.939457	768.922	495.772	31.08	27.5048	-0.49667	72.4791	0.939457		0.981381	923.98	650.83	31.08	24.7086	-0.12935	75.2787	0.981381
	0.0278688	458.659	185.509	31.12	97.818	-0.1508	2.16002	0.0278688		0.69593	614.156	341.006	31.12	46.6516	-6.83929	53.3306	0.69593		0.939712	769.518	496.368	31.12	27.4852	-0.4841	72.4988	0.939712		0.981487	924.777	651.627	31.12	24.7005	-0.26939	75.2867	0.981487
	0.0279271	458.86	185.71	31.16	97.8135	-0.14546	2.16454	0.0279271		0.699479	614.555	341.405	31.16	46.3796	-6.76006	53.6026	0.699479		0.93996	770.119	496.969	31.16	27.466	-0.47218	72.5179	0.93996		0.981639	925.575	652.425	31.16	24.6888	-0.31551	75.2985	0.981639
	0.0279821	459.06	185.91	31.2	97.8092	-0.14179	2.1688	0.0279821		0.702987	614.956	341.806	31.2	46.1109	-6.67744	53.8714	0.702987		0.940201	770.717	497.567	31.2	27.4474	-0.45845	72.5365	0.940201		0.981768	926.376	653.226	31.2	24.6789	-0.11844	75.3083	0.981768
	0.0280345	459.26	186.11	31.24	97.8052	-0.13996	2.17286	0.0280345		0.70645	615.354	342.204	31.24	45.8455	-6.59128	54.1368	0.70645		0.940436	771.318	498.168	31.24	27.4293	-0.44939	72.5546	0.940436		0.981777	927.178	654.028	31.24	24.6782	0.0896059	75.309	0.981777
	0.028089	459.46	186.31	31.28	97.801	-0.13994	2.17709	0.028089		0.709867	615.752	342.602	31.28	45.5836	-6.50051	54.3986	0.709867		0.940667	771.921	498.771	31.28	27.4115	-0.44506	72.5725	0.940667		0.981725	927.979	654.829	31.28	24.6822	-0.0193756	75.3051	0.981725
	0.028149	459.662	186.512	31.32	97.7963	-0.14153	2.18174	0.028149		0.713236	616.151	343.001	31.32	45.3255	-6.40544	54.6568	0.713236		0.940898	772.523	499.373	31.32	27.3937	-0.44749	72.5903	0.940898		0.981782	928.781	655.631	31.32	24.6778	-0.19652	75.3094	0.981782
	0.0282156	459.862	186.712	31.36	97.7911	-0.14439	2.1869	0.0282156		0.716554	616.553	343.403	31.36	45.0712	-6.30737	54.911	0.716554		0.941132	773.122	499.972	31.36	27.3756	-0.4561	72.6083	0.941132		0.981947	929.58	656.43	31.36	24.6652	-0.39811	75.3221	0.981947
	0.0282901	460.066	186.916	31.4	97.7854	-0.14809	2.19267	0.0282901		0.71982	616.951	343.801	31.4	44.8209	-6.20641	55.1613	0.71982		0.941371	773.724	500.574	31.4	27.3572	-0.46772	72.6268	0.941371		0.982159	930.383	657.233	31.4	24.6489	-0.35106	75.3383	0.982159
	0.0283716	460.268	187.118	31.44	97.779	-0.15218	2.19899	0.0283716		0.723033	617.352	344.202	31.44	44.5747	-6.10395	55.4075	0.723033		0.941618	774.329	501.179	31.44	27.3381	-0.48481	72.6458	0.941618		0.982299	931.183	658.033	31.44	24.6381	-0.093688	75.3491	0.982299
	0.0284588	460.466	187.316	31.48	97.7723	-0.15628	2.20575	0.0284588		0.726192	617.754	344.604	31.48	44.3326	-6.00141	55.6497	0.726192		0.941874	774.929	501.779	31.48	27.3184	-0.50126	72.6656	0.941874		0.982332	931.985	658.835	31.48	24.6356	-0.10706	75.3516	0.982332
	0.0285496	460.661	187.511	31.52	97.7652	-0.16005	2.21279	0.0285496		0.729298	618.151	345.001	31.52	44.0946	-5.89971	55.8877	0.729298		0.942137	775.529	502.379	31.52	27.298	-0.51444	72.6859	0.942137		0.982413	932.784	659.634	31.52	24.6294	-0.23978	75.3578	0.982413
	0.0286438	460.862	187.712	31.56	97.7579	-0.16329	2.22009	0.0286438		0.732351	618.55	345.4	31.56	43.8606	-5.79918	56.1216	0.732351		0.942406	776.122	502.972	31.56	27.2773	-0.52167	72.7067	0.942406		0.982529	933.586	660.436	31.56	24.6205	-0.14387	75.3667	0.982529
	0.0287378	461.061	187.911	31.6	97.7507	-0.16593	2.22737	0.0287378		0.735353	618.949	345.799	31.6	43.6306	-5.7019	56.3516	0.735353		0.942678	776.718	503.568	31.6	27.2564	-0.52246	72.7276	0.942678		0.982574	934.384	661.234	31.6	24.6171	-0.0857782	75.3702	0.982574
	0.0288292	461.262	188.112	31.64	97.7436	-0.16797	2.23446	0.0288292		0.738304	619.351	346.201	31.64	43.4044	-5.60924	56.5778	0.738304		0.942948	777.316	504.166	31.64	27.2355	-0.51829	72.7484	0.942948		0.982655	935.182	662.032	31.64	24.6109	-0.22839	75.3764	0.982655
	0.0289174	461.463	188.313	31.68	97.7368	-0.16951	2.24129	0.0289174		0.741209	619.752	346.602	31.68	43.1818	-5.52096	56.8004	0.741209		0.943214	777.918	504.768	31.68	27.215	-0.51053	72.769	0.943214		0.982795	935.982	662.832	31.68	24.6001	-0.27794	75.3871	0.982795
	0.0290037	461.665	188.515	31.72	97.7301	-0.17067	2.24798	0.0290037		0.744069	620.155	347.005	31.72	42.9627	-5.43857	57.0196	0.744069		0.943478	778.522	505.372	31.72	27.1946	-0.50459	72.7893	0.943478		0.982936	936.781	663.631	31.72	24.5893	-0.22311	75.3979	0.982936
	0.0290883	461.869	188.719	31.76	97.7235	-0.17159	2.25454	0.0290883		0.746887	620.557	347.407	31.76	42.7467	-5.36098	57.2355	0.746887		0.943738	779.124	505.974	31.76	27.1746	-0.49977	72.8094	0.943738		0.983052	937.579	664.429	31.76	24.5804	-0.25734	75.4068	0.983052
	0.029172	462.069	188.919	31.8	97.717	-0.17237	2.26103	0.029172		0.749666	620.954	347.804	31.8	42.5338	-5.28629	57.4485	0.749666		0.943996	779.717	506.567	31.8	27.1547	-0.49599	72.8293	0.943996		0.983216	938.376	665.226	31.8	24.5678	-0.43801	75.4194	0.983216
	0.0292577	462.272	189.122	31.84	97.7104	-0.17306	2.26767	0.0292577		0.752405	621.349	348.199	31.84	42.3238	-5.21188	57.6584	0.752405		0.944252	780.314	507.164	31.84	27.1349	-0.49351	72.8491	0.944252		0.983477	939.175	666.025	31.84	24.5478	-0.35998	75.4394	0.983477
	0.0293456	462.467	189.317	31.88	97.7036	-0.1737	2.27448	0.0293456		0.755106	621.749	348.599	31.88	42.1168	-5.13654	57.8654	0.755106		0.944508	780.914	507.764	31.88	27.1151	-0.49531	72.8688	0.944508		0.983557	939.974	666.824	31.88	24.5417	-0.057327	75.4456	0.983557
	0.0294374	462.668	189.518	31.92	97.6964	-0.17429	2.2816	0.0294374		0.757767	622.151	349.001	31.92	41.9129	-5.05773	58.0693	0.757767		0.944766	781.511	508.361	31.92	27.0953	-0.49921	72.8887	0.944766		0.983565	940.774	667.624	31.92	24.541	0.034285	75.4462	0.983565
	0.0295318	462.864	189.714	31.96	97.6891	-0.17485	2.28891	0.0295318		0.760385	622.551	349.401	31.96	41.7123	-4.9721	58.27	0.760385		0.945026	782.11	508.96	31.96	27.0752	-0.50441	72.9088	0.945026		0.98355	941.573	668.423	31.96	24.5422	-0.0284941	75.445	0.98355
	0.0296275	463.065	189.915	32	97.6817	-0.17544	2.29633	0.0296275		0.762957	622.95	349.8	32	41.5152	-4.87941	58.467	0.762957		0.945289	782.708	509.558	32	27.0549	-0.5089	72.929	0.945289		0.98357	942.372	669.222	32	24.5406	-0.0294549	75.4466	0.98357
	0.029723	463.266	190.116	32.04	97.6743	-0.17613	2.30373	0.029723		0.765478	623.351	350.201	32.04	41.322	-4.77867	58.6602	0.765478		0.945554	783.31	510.16	32.04	27.0344	-0.51387	72.9495	0.945554		0.983591	943.171	670.021	32.04	24.5391	-0.0536422	75.4482	0.983591
	0.0298165	463.466	190.316	32.08	97.6671	-0.1771	2.31098	0.0298165		0.767945	623.744	350.594	32.08	41.133	-4.66989	58.8493	0.767945		0.945821	783.91	510.76	32.08	27.0138	-0.51725	72.9701	0.945821		0.983647	943.973	670.823	32.08	24.5348	-0.13936	75.4525	0.983647
	0.0299067	463.668	190.518	32.12	97.6601	-0.17855	2.31797	0.0299067		0.770353	624.142	350.992	32.12	40.9484	-4.55679	59.0338	0.770353		0.94609	784.505	511.355	32.12	26.9931	-0.51538	72.9908	0.94609		0.983727	944.77	671.62	32.12	24.5286	-0.14639	75.4586	0.983727
	0.0299929	463.862	190.712	32.16	97.6534	-0.1807	2.32465	0.0299929		0.772702	624.542	351.392	32.16	40.7685	-4.4419	59.2138	0.772702		0.946355	785.103	511.953	32.16	26.9727	-0.50775	73.0113	0.946355		0.983796	945.57	672.42	32.16	24.5234	-0.11601	75.4639	0.983796
	0.0300774	464.062	190.912	32.2	97.6468	-0.18378	2.3312	0.0300774		0.77499	624.942	351.792	32.2	40.5931	-4.32849	59.3892	0.77499		0.946616	785.7	512.55	32.2	26.9525	-0.49836	73.0314	0.946616		0.983852	946.37	673.22	32.2	24.519	-0.14953	75.4682	0.983852
	0.0301614	464.265	191.115	32.24	97.6403	-0.18797	2.33771	0.0301614		0.777221	625.34	352.19	32.24	40.4222	-4.21834	59.5601	0.777221		0.946871	786.296	513.146	32.24	26.9328	-0.48274	73.0511	0.946871		0.983932	947.168	674.018	32.24	24.5129	-0.15757	75.4744	0.983932
	0.0302472	464.468	191.318	32.28	97.6337	-0.19334	2.34436	0.0302472		0.779395	625.743	352.593	32.28	40.2556	-4.11286	59.7267	0.779395		0.947117	786.902	513.752	32.28	26.9139	-0.46649	73.0701	0.947117		0.984013	947.967	674.817	32.28	24.5067	-0.1627	75.4805	0.984013
	0.0303365	464.672	191.522	32.32	97.6268	-0.1999	2.35128	0.0303365		0.781515	626.144	352.994	32.32	40.0931	-4.01132	59.8892	0.781515		0.947354	787.499	514.349	32.32	26.8956	-0.44748	73.0884	0.947354		0.984093	948.766	675.616	32.32	24.5006	-0.14766	75.4867	0.984093
	0.0304299	464.868	191.718	32.36	97.6195	-0.20751	2.35852	0.0304299		0.783583	626.549	353.399	32.36	39.9346	-3.9127	60.0476	0.783583		0.947581	788.094	514.944	32.36	26.8781	-0.42914	73.1059	0.947581		0.984162	949.564	676.414	32.36	24.4953	-0.11159	75.4919	0.984162
	0.0305323	465.066	191.916	32.4	97.6116	-0.21595	2.36646	0.0305323		0.7856	626.949	353.799	32.4	39.78	-3.81787	60.2022	0.7856		0.947799	788.695	515.545	32.4	26.8612	-0.4129	73.1227	0.947799		0.98423	950.362	677.212	32.4	24.4901	-0.16604	75.4972	0.98423
	0.030644	465.267	192.117	32.44	97.6029	-0.2249	2.37512	0.030644		0.787568	627.349	354.199	32.44	39.6292	-3.72493	60.3531	0.787568		0.94801	789.297	516.147	32.44	26.845	-0.40169	73.139	0.94801		0.984358	951.158	678.008	32.44	24.4802	-0.28459	75.507	0.984358
	0.0307648	465.469	192.319	32.48	97.5936	-0.234	2.38448	0.0307648		0.789489	627.746	354.596	32.48	39.482	-3.63377	60.5002	0.789489		0.948217	789.893	516.743	32.48	26.829	-0.39743	73.1549	0.948217		0.98451	951.957	678.807	32.48	24.4685	-0.34201	75.5187	0.98451
	0.0308934	465.668	192.518	32.52	97.5836	-0.24286	2.39445	0.0308934		0.791362	628.144	354.994	32.52	39.3385	-3.54625	60.6438	0.791362		0.948422	790.494	517.344	32.52	26.8132	-0.39753	73.1708	0.948422		0.984674	952.755	679.605	32.52	24.456	-0.22025	75.5313	0.984674
	0.031029	465.866	192.716	32.56	97.5731	-0.25112	2.40496	0.031029		0.793191	628.545	355.395	32.56	39.1983	-3.4624	60.7839	0.793191		0.94863	791.097	517.947	32.56	26.7971	-0.40588	73.1868	0.94863		0.984754	953.555	680.405	32.56	24.4498	-0.16078	75.5374	0.984754
	0.0311702	466.065	192.915	32.6	97.5621	-0.25844	2.4159	0.0311702		0.794978	628.945	355.795	32.6	39.0614	-3.38242	60.9208	0.794978		0.948844	791.697	518.547	32.6	26.7807	-0.41966	73.2033	0.948844		0.98487	954.355	681.205	32.6	24.4409	-0.29106	75.5463	0.98487
	0.0313151	466.264	193.114	32.64	97.5509	-0.26456	2.42713	0.0313151		0.796723	629.343	356.193	32.64	38.9277	-3.30439	61.0546	0.796723		0.949065	792.293	519.143	32.64	26.7636	-0.43406	73.2204	0.949065		0.985022	955.156	682.006	32.64	24.4293	-0.28003	75.558	0.985022
	0.0314622	466.462	193.312	32.68	97.5395	-0.26925	2.43853	0.0314622		0.798427	629.744	356.594	32.68	38.7971	-3.22628	61.1852	0.798427		0.949294	792.892	519.742	32.68	26.7459	-0.44902	73.238	0.949294		0.985151	955.952	682.802	32.68	24.4194	-0.13397	75.5678	0.985151
	0.0316121	466.665	193.515	32.72	97.5279	-0.27237	2.45015	0.0316121		0.800091	630.145	356.995	32.72	38.6696	-3.14677	61.3126	0.800091		0.94953	793.491	520.341	32.72	26.7277	-0.46081	73.2563	0.94953		0.985183	956.751	683.601	32.72	24.4169	-0.0812136	75.5703	0.985183
	0.0317617	466.866	193.716	32.76	97.5163	-0.27384	2.46175	0.0317617		0.801712	630.543	357.393	32.76	38.5454	-3.06352	61.4369	0.801712		0.949771	794.092	520.942	32.76	26.7091	-0.46856	73.2749	0.949771		0.985252	957.547	684.397	32.76	24.4117	-0.12577	75.5756	0.985252
	0.0319115	467.064	193.914	32.8	97.5047	-0.27359	2.47336	0.0319115		0.803288	630.939	357.789	32.8	38.4246	-2.97563	61.5577	0.803288		0.950016	794.687	521.537	32.8	26.6902	-0.4717	73.2937	0.950016		0.98532	958.346	685.196	32.8	24.4064	-0.11593	75.5808	0.98532
	0.0320617	467.262	194.112	32.84	97.493	-0.27167	2.485	0.0320617		0.804818	631.338	358.188	32.84	38.3073	-2.88389	61.6749	0.804818		0.950259	795.286	522.136	32.84	26.6714	-0.46708	73.3125	0.950259		0.985376	959.145	685.995	32.84	24.4021	-0.19282	75.5851	0.985376
	0.0322119	467.462	194.312	32.88	97.4814	-0.26815	2.49664	0.0322119		0.806298	631.738	358.588	32.88	38.1939	-2.7901	61.7884	0.806298		0.9505	795.886	522.736	32.88	26.6529	-0.45874	73.3311	0.9505		0.985504	959.943	686.793	32.88	24.3923	-0.22979	75.5949	0.985504
	0.03236	467.662	194.512	32.92	97.4699	-0.26318	2.50812	0.03236		0.807731	632.141	358.991	32.92	38.0841	-2.69837	61.8981	0.807731		0.950735	796.489	523.339	32.92	26.6348	-0.448	73.3492	0.950735		0.985597	960.743	687.593	32.92	24.3852	-0.15023	75.602	0.985597
	0.0325049	467.862	194.712	32.96	97.4587	-0.25697	2.51935	0.0325049		0.809116	632.542	359.392	32.96	37.978	-2.60941	62.0043	0.809116		0.950964	797.091	523.941	32.96	26.617	-0.43683	73.3669	0.950964		0.985665	961.54	688.39	32.96	24.38	-0.0912118	75.6072	0.985665
	0.0326444	468.055	194.905	33	97.4479	-0.24982	2.53016	0.0326444		0.810456	632.944	359.794	33	37.8753	-2.52652	62.1069	0.810456		0.951188	797.693	524.543	33	26.5998	-0.42512	73.3841	0.951188		0.985697	962.341	689.191	33	24.3775	-0.0744749	75.6097	0.985697
	0.0327779	468.256	195.106	33.04	97.4375	-0.24209	2.54051	0.0327779		0.811754	633.344	360.194	33.04	37.7758	-2.45082	62.2064	0.811754		0.951405	798.292	525.142	33.04	26.5831	-0.41312	73.4009	0.951405		0.985766	963.139	689.989	33.04	24.3722	-0.0961514	75.615	0.985766
	0.0329019	468.457	195.307	33.08	97.4279	-0.23417	2.55012	0.0329019		0.813015	633.746	360.596	33.08	37.6792	-2.38346	62.3031	0.813015		0.951616	798.889	525.739	33.08	26.5668	-0.40041	73.4172	0.951616		0.985786	963.938	690.788	33.08	24.3707	-0.0452761	75.6166	0.985786
	0.033017	468.658	195.508	33.12	97.419	-0.22646	2.55904	0.033017		0.814243	634.147	360.997	33.12	37.5851	-2.3232	62.3972	0.814243		0.95182	799.49	526.34	33.12	26.551	-0.38734	73.4329	0.95182		0.985806	964.739	691.589	33.12	24.3691	-0.0243811	75.6181	0.985806
	0.0331233	468.859	195.709	33.16	97.4108	-0.2193	2.56728	0.0331233		0.815441	634.548	361.398	33.16	37.4933	-2.26893	62.489	0.815441		0.952017	800.089	526.939	33.16	26.5358	-0.37371	73.4481	0.952017		0.985839	965.537	692.387	33.16	24.3666	-0.0985915	75.6206	0.985839
	0.0332223	469.062	195.912	33.2	97.4031	-0.21297	2.57495	0.0332223		0.816612	634.944	361.794	33.2	37.4035	-2.2192	62.5787	0.816612		0.952208	800.687	527.537	33.2	26.5211	-0.35898	73.4628	0.952208		0.985907	966.337	693.187	33.2	24.3614	-0.21036	75.6258	0.985907
	0.0333163	469.262	196.112	33.24	97.3958	-0.20763	2.58224	0.0333163		0.817758	635.342	362.192	33.24	37.3157	-2.17039	62.6665	0.817758		0.95239	801.286	528.136	33.24	26.507	-0.34541	73.4769	0.95239		0.986036	967.135	693.985	33.24	24.3515	-0.21349	75.6357	0.986036
	0.0334086	469.462	196.312	33.28	97.3886	-0.20329	2.58939	0.0334086		0.818878	635.743	362.593	33.28	37.2298	-2.12377	62.7524	0.818878		0.952566	801.889	528.739	33.28	26.4935	-0.33447	73.4905	0.952566		0.986128	967.937	694.787	33.28	24.3445	-0.17422	75.6428	0.986128
	0.033502	469.665	196.515	33.32	97.3814	-0.19985	2.59663	0.033502		0.819975	636.139	362.989	33.32	37.1458	-2.07609	62.8364	0.819975		0.952737	802.487	529.337	33.32	26.4803	-0.32666	73.5037	0.952737		0.986256	968.733	695.583	33.32	24.3346	-0.31847	75.6526	0.986256
	0.0335977	469.865	196.715	33.36	97.374	-0.19706	2.60405	0.0335977		0.821046	636.54	363.39	33.36	37.0638	-2.02685	62.9185	0.821046		0.952905	803.089	529.939	33.36	26.4673	-0.3215	73.5166	0.952905		0.98642	969.535	696.385	33.36	24.322	-0.23523	75.6652	0.98642
	0.0336991	470.065	196.915	33.4	97.3661	-0.19462	2.61191	0.0336991		0.822091	636.939	363.789	33.4	36.9837	-1.97787	62.9986	0.822091		0.953072	803.687	530.537	33.4	26.4545	-0.32198	73.5295	0.953072		0.986501	970.333	697.183	33.4	24.3159	-0.15606	75.6714	0.986501
	0.0338036	470.266	197.116	33.44	97.358	-0.19221	2.62001	0.0338036		0.82311	637.341	364.191	33.44	36.9055	-1.92848	63.0767	0.82311		0.953238	804.288	531.138	33.44	26.4416	-0.32337	73.5423	0.953238		0.986582	971.131	697.981	33.44	24.3097	-0.14358	75.6776	0.986582
	0.0339109	470.46	197.31	33.48	97.3497	-0.18954	2.62832	0.0339109		0.824104	637.738	364.588	33.48	36.8294	-1.87813	63.1528	0.824104		0.953408	804.892	531.742	33.48	26.4285	-0.33116	73.5554	0.953408		0.986662	971.929	698.779	33.48	24.3035	-0.14321	75.6838	0.986662
	0.03402	470.664	197.514	33.52	97.3413	-0.18644	2.63678	0.03402		0.825071	638.141	364.991	33.52	36.7553	-1.82805	63.227	0.825071		0.953582	805.491	532.341	33.52	26.4151	-0.33916	73.5688	0.953582		0.986731	972.726	699.576	33.52	24.2982	-0.14586	75.689	0.986731
	0.034127	470.865	197.715	33.56	97.333	-0.18285	2.64507	0.034127		0.826012	638.539	365.389	33.56	36.6832	-1.7778	63.2991	0.826012		0.953759	806.086	532.936	33.56	26.4014	-0.34433	73.5825	0.953759		0.986812	973.525	700.375	33.56	24.292	-0.1349	75.6952	0.986812
	0.0342297	471.065	197.915	33.6	97.325	-0.17891	2.65303	0.0342297		0.826927	638.939	365.789	33.6	36.6131	-1.72747	63.3692	0.826927		0.953939	806.687	533.537	33.6	26.3875	-0.34999	73.5964	0.953939		0.98688	974.322	701.172	33.6	24.2867	-0.0923561	75.7005	0.98688
	0.0343258	471.265	198.115	33.64	97.3176	-0.17487	2.66048	0.0343258		0.827816	639.337	366.187	33.64	36.545	-1.67773	63.4373	0.827816		0.954122	807.285	534.135	33.64	26.3734	-0.35363	73.6105	0.954122		0.986913	975.121	701.971	33.64	24.2842	-0.0565341	75.703	0.986913
	0.0344146	471.465	198.315	33.68	97.3107	-0.17112	2.66736	0.0344146		0.828679	639.74	366.59	33.68	36.4788	-1.62888	63.5034	0.828679		0.954306	807.885	534.735	33.68	26.3592	-0.35613	73.6247	0.954306		0.986946	975.92	702.77	33.68	24.2817	-0.0965677	75.7055	0.986946
	0.0344956	471.664	198.514	33.72	97.3044	-0.16813	2.67364	0.0344956		0.829516	640.139	366.989	33.72	36.4146	-1.58213	63.5676	0.829516		0.954491	808.487	535.337	33.72	26.345	-0.35809	73.639	0.954491		0.987002	976.717	703.567	33.72	24.2774	-0.12989	75.7099	0.987002
	0.0345696	471.864	198.714	33.76	97.2987	-0.16635	2.67938	0.0345696		0.83033	640.537	367.387	33.76	36.3523	-1.53736	63.63	0.83033		0.954677	809.084	535.934	33.76	26.3306	-0.36038	73.6533	0.954677		0.987083	977.519	704.369	33.76	24.2712	-0.15861	75.716	0.987083
	0.0346383	472.066	198.916	33.8	97.2933	-0.16621	2.6847	0.0346383		0.831122	640.937	367.787	33.8	36.2916	-1.49618	63.6906	0.831122		0.954864	809.682	536.532	33.8	26.3162	-0.36163	73.6678	0.954864		0.987163	978.318	705.168	33.8	24.265	-0.1488	75.7222	0.987163
	0.0347041	472.265	199.115	33.84	97.2882	-0.168	2.6898	0.0347041		0.831893	641.338	368.188	33.84	36.2325	-1.45822	63.7497	0.831893		0.955053	810.282	537.132	33.84	26.3016	-0.36597	73.6823	0.955053		0.987232	979.117	705.967	33.84	24.2598	-0.13067	75.7275	0.987232
	0.034771	472.466	199.316	33.88	97.2831	-0.17186	2.69499	0.034771		0.832644	641.738	368.588	33.88	36.1749	-1.42348	63.8073	0.832644		0.955244	810.877	537.727	33.88	26.2869	-0.37047	73.6971	0.955244		0.987289	979.915	706.765	33.88	24.2554	-0.15035	75.7318	0.987289
	0.0348419	472.668	199.518	33.92	97.2776	-0.17775	2.70048	0.0348419		0.833379	642.141	368.991	33.92	36.1186	-1.39289	63.8636	0.833379		0.955437	811.479	538.329	33.92	26.272	-0.37717	73.712	0.955437		0.987394	980.715	707.565	33.92	24.2474	-0.16029	75.7399	0.987394
	0.0349198	472.868	199.718	33.96	97.2715	-0.18548	2.70652	0.0349198		0.834099	642.54	369.39	33.96	36.0635	-1.36549	63.9188	0.834099		0.955635	812.076	538.926	33.96	26.2567	-0.38651	73.7272	0.955635		0.987474	981.513	708.363	33.96	24.2412	-0.15706	75.746	0.987474
	0.035007	473.069	199.919	34	97.2648	-0.1947	2.71328	0.035007		0.834805	642.937	369.787	34	36.0094	-1.33939	63.9729	0.834805		0.955838	812.673	539.523	34	26.2411	-0.39489	73.7429	0.955838		0.987531	982.31	709.16	34	24.2368	-0.13157	75.7504	0.987531
	0.0351065	473.27	200.12	34.04	97.2571	-0.20499	2.72099	0.0351065		0.835497	643.338	370.188	34.04	35.9563	-1.31633	64.0259	0.835497		0.956045	813.275	540.125	34.04	26.2251	-0.40383	73.7588	0.956045		0.9876	983.111	709.961	34.04	24.2316	-0.18522	75.7557	0.9876
	0.0352177	473.47	200.32	34.08	97.2484	-0.21589	2.72961	0.0352177		0.836179	643.742	370.592	34.08	35.904	-1.29642	64.0782	0.836179		0.956256	813.87	540.72	34.08	26.2088	-0.41153	73.7752	0.956256		0.987716	983.908	710.758	34.08	24.2226	-0.14806	75.7646	0.987716
	0.0353399	473.671	200.521	34.12	97.239	-0.227	2.73908	0.0353399		0.836851	644.138	370.988	34.12	35.8526	-1.27783	64.1297	0.836851		0.956471	814.469	541.319	34.12	26.1922	-0.41594	73.7917	0.956471		0.987773	984.708	711.558	34.12	24.2183	-0.12676	75.7689	0.987773
	0.0354706	473.87	200.72	34.16	97.2288	-0.23797	2.74921	0.0354706		0.837514	644.54	371.39	34.16	35.8018	-1.26121	64.1805	0.837514		0.956687	815.065	541.915	34.16	26.1755	-0.41577	73.8084	0.956687		0.987829	985.51	712.36	34.16	24.214	-0.0668442	75.7733	0.987829
	0.0356075	474.069	200.919	34.2	97.2182	-0.24858	2.75982	0.0356075		0.838168	644.937	371.787	34.2	35.7517	-1.24496	64.2306	0.838168		0.956902	815.668	542.518	34.2	26.159	-0.41214	73.825	0.956902		0.987862	986.309	713.159	34.2	24.2114	-0.0387865	75.7758	0.987862
	0.0357473	474.267	201.117	34.24	97.2074	-0.2587	2.77066	0.0357473		0.838813	645.338	372.188	34.24	35.7022	-1.22755	64.28	0.838813		0.957114	816.267	543.117	34.24	26.1426	-0.40374	73.8413	0.957114		0.987895	987.109	713.959	34.24	24.209	-0.12687	75.7783	0.987895
	0.0358878	474.467	201.317	34.28	97.1965	-0.26826	2.78155	0.0358878		0.839449	645.74	372.59	34.28	35.6534	-1.21048	64.3288	0.839449		0.95732	816.866	543.716	34.28	26.1267	-0.38916	73.8572	0.95732		0.988011	987.907	714.757	34.28	24.2	-0.30438	75.7872	0.988011
	0.0360278	474.665	201.515	34.32	97.1856	-0.27724	2.7924	0.0360278		0.840076	646.14	372.99	34.32	35.6054	-1.19135	64.3769	0.840076		0.957517	817.463	544.313	34.32	26.1115	-0.36862	73.8724	0.957517		0.988164	988.707	715.557	34.32	24.1883	-0.19528	75.7989	0.988164
	0.0361682	474.866	201.716	34.36	97.1748	-0.28557	2.80328	0.0361682		0.840693	646.54	373.39	34.36	35.5582	-1.16963	64.4241	0.840693		0.957702	818.062	544.912	34.36	26.0972	-0.3449	73.8867	0.957702		0.98822	989.509	716.359	34.36	24.184	-0.0730936	75.8033	0.98822
	0.036311	475.068	201.918	34.4	97.1637	-0.2931	2.81435	0.036311		0.841297	646.94	373.79	34.4	35.5119	-1.14566	64.4704	0.841297		0.957874	818.66	545.51	34.4	26.084	-0.31826	73.9	0.957874		0.988277	990.309	717.159	34.4	24.1796	-0.18621	75.8076	0.988277
	0.0364593	475.271	202.121	34.44	97.1522	-0.29956	2.82584	0.0364593		0.841889	647.341	374.191	34.44	35.4665	-1.12195	64.5157	0.841889		0.958032	819.265	546.115	34.44	26.0718	-0.29226	73.9122	0.958032		0.988406	991.106	717.956	34.44	24.1698	-0.20952	75.8175	0.988406
	0.0366163	475.472	202.322	34.48	97.14	-0.30458	2.83801	0.0366163		0.842468	647.741	374.591	34.48	35.4221	-1.09826	64.5601	0.842468		0.958177	819.866	546.716	34.48	26.0606	-0.26843	73.9234	0.958177		0.988486	991.904	718.754	34.48	24.1636	-0.13971	75.8237	0.988486
	0.0367836	475.677	202.527	34.52	97.1271	-0.30774	2.85098	0.0367836		0.843036	648.144	374.994	34.52	35.3786	-1.07582	64.6036	0.843036		0.958311	820.472	547.322	34.52	26.0503	-0.24867	73.9337	0.958311		0.988543	992.703	719.553	34.52	24.1592	-0.0683347	75.828	0.988543
	0.0369603	475.875	202.725	34.56	97.1134	-0.30861	2.86467	0.0369603		0.843592	648.544	375.394	34.56	35.336	-1.0567	64.6462	0.843592		0.958436	821.071	547.921	34.56	26.0406	-0.2337	73.9433	0.958436		0.988564	993.501	720.351	34.56	24.1576	-0.0421592	75.8296	0.988564
	0.037145	476.07	202.92	34.6	97.0991	-0.30686	2.87899	0.037145		0.844139	648.945	375.795	34.6	35.2941	-1.04016	64.6882	0.844139		0.958554	821.667	548.517	34.6	26.0315	-0.22227	73.9524	0.958554		0.988597	994.299	721.149	34.6	24.1551	-0.11414	75.8321	0.988597
	0.0373348	476.266	203.116	34.64	97.0843	-0.30239	2.8937	0.0373348		0.844678	649.341	376.191	34.64	35.2528	-1.02588	64.7295	0.844678		0.958666	822.264	549.114	34.64	26.0229	-0.21221	73.9611	0.958666		0.988677	995.096	721.946	34.64	24.1489	-0.15291	75.8383	0.988677
	0.0375233	476.461	203.311	34.68	97.0697	-0.29536	2.90831	0.0375233		0.84521	649.742	376.592	34.68	35.212	-1.01433	64.7703	0.84521		0.958774	822.863	549.713	34.68	26.0145	-0.20783	73.9695	0.958774		0.988782	995.893	722.743	34.68	24.1409	-0.30632	75.8464	0.988782
	0.0377037	476.661	203.511	34.72	97.0558	-0.28627	2.92229	0.0377037		0.845737	650.141	376.991	34.72	35.1716	-1.00419	64.8106	0.845737		0.958882	823.46	550.31	34.72	26.0062	-0.20704	73.9777	0.958882		0.988958	996.691	723.541	34.72	24.1273	-0.22199	75.8599	0.988958
	0.0378679	476.862	203.712	34.76	97.043	-0.27594	2.93502	0.0378679		0.846259	650.541	377.391	34.76	35.1316	-0.99561	64.8506	0.846259		0.95899	824.057	550.907	34.76	25.9979	-0.21109	73.9861	0.95899		0.988979	997.49	724.34	34.76	24.1258	0.10642	75.8615	0.988979
	0.0380123	477.057	203.907	34.8	97.0318	-0.26543	2.94621	0.0380123		0.846776	650.94	377.79	34.8	35.092	-0.98796	64.8903	0.846776		0.959101	824.655	551.505	34.8	25.9893	-0.21807	73.9946	0.959101		0.988904	998.287	725.137	34.8	24.1315	0.0750331	75.8557	0.988904
	0.038136	477.257	204.107	34.84	97.0222	-0.25596	2.9558	0.038136		0.84729	651.339	378.189	34.84	35.0526	-0.98101	64.9297	0.84729		0.959217	825.26	552.11	34.84	25.9803	-0.23475	74.0036	0.959217		0.988901	999.086	725.936	34.84	24.1318	-0.0308225	75.8555	0.988901
	0.0382386	477.457	204.307	34.88	97.0143	-0.2487	2.96375	0.0382386		0.847801	651.74	378.59	34.88	35.0134	-0.97637	64.9688	0.847801		0.959344	825.856	552.706	34.88	25.9705	-0.25499	74.0134	0.959344		0.988933	999.886	726.736	34.88	24.1293	-0.1024	75.858	0.988933
	0.0383256	477.655	204.505	34.92	97.0075	-0.24466	2.97049	0.0383256		0.84831	652.138	378.988	34.92	34.9745	-0.97282	65.0078	0.84831		0.959483	826.453	553.303	34.92	25.9598	-0.28047	74.0241	0.959483		0.989002	1000.69	727.538	34.92	24.124	-0.14981	75.8632	0.989002
	0.0384039	477.86	204.71	34.96	97.0015	-0.2445	2.97656	0.0384039		0.848817	652.537	379.387	34.96	34.9356	-0.97025	65.0466	0.848817		0.959635	827.051	553.901	34.96	25.9481	-0.30503	74.0358	0.959635		0.989106	1001.48	728.334	34.96	24.116	-0.24621	75.8712	0.989106
	0.0384799	478.063	204.913	35	96.9956	-0.2484	2.98245	0.0384799		0.849323	652.935	379.785	35	34.8968	-0.96824	65.0854	0.849323		0.9598	827.655	554.505	35	25.9354	-0.33154	74.0486	0.9598		0.989234	1002.28	729.134	35	24.1062	-0.22762	75.8811	0.989234
	0.0385649	478.264	205.114	35.04	96.989	-0.25608	2.98904	0.0385649		0.849828	653.338	380.188	35.04	34.8581	-0.96728	65.1241	0.849828		0.959978	828.254	555.104	35.04	25.9217	-0.3537	74.0623	0.959978		0.989315	1003.08	729.934	35.04	24.1	-0.10045	75.8872	0.989315
	0.0386664	478.468	205.318	35.08	96.9811	-0.26673	2.99691	0.0386664		0.850332	653.733	380.583	35.08	34.8195	-0.96391	65.1628	0.850332		0.960166	828.85	555.7	35.08	25.9072	-0.36873	74.0768	0.960166		0.989383	1003.88	730.734	35.08	24.0948	-0.18066	75.8925	0.989383
	0.0387917	478.672	205.522	35.12	96.9714	-0.27919	3.00662	0.0387917		0.850834	654.132	380.982	35.12	34.7811	-0.95782	65.2012	0.850834		0.960359	829.441	556.291	35.12	25.8923	-0.37339	74.0917	0.960359		0.989475	1004.69	731.536	35.12	24.0877	-0.16733	75.8995	0.989475
	0.0389438	478.873	205.723	35.16	96.9596	-0.29206	3.01841	0.0389438		0.851332	654.53	381.38	35.16	34.7429	-0.9499	65.2394	0.851332		0.960552	830.037	556.887	35.16	25.8774	-0.36681	74.1065	0.960552		0.989556	1005.49	732.339	35.16	24.0815	-0.13951	75.9057	0.989556
	0.0391219	479.069	205.919	35.2	96.9458	-0.3039	3.03221	0.0391219		0.851825	654.928	381.778	35.2	34.7051	-0.93795	65.2771	0.851825		0.960738	830.638	557.488	35.2	25.863	-0.35302	74.121	0.960738		0.989624	1006.29	733.136	35.2	24.0763	-0.16345	75.911	0.989624
	0.0393219	479.268	206.118	35.24	96.9303	-0.31348	3.04771	0.0393219		0.852311	655.326	382.176	35.24	34.6678	-0.92446	65.3144	0.852311		0.960917	831.236	558.086	35.24	25.8492	-0.33576	74.1348	0.960917		0.989728	1007.09	733.936	35.24	24.0683	-0.18082	75.919	0.989728
	0.0395359	479.464	206.314	35.28	96.9137	-0.31991	3.0643	0.0395359		0.852789	655.727	382.577	35.28	34.6312	-0.90937	65.3511	0.852789		0.961086	831.837	558.687	35.28	25.8362	-0.31342	74.1478	0.961086		0.989773	1007.89	734.736	35.28	24.0649	-0.0194864	75.9224	0.989773
	0.0397536	479.663	206.513	35.32	96.8969	-0.32277	3.08117	0.0397536		0.85326	656.125	382.975	35.32	34.5951	-0.89485	65.3872	0.85326		0.961243	832.435	559.285	35.32	25.824	-0.29397	74.1599	0.961243		0.989769	1008.68	735.532	35.32	24.0651	-0.0332606	75.9221	0.989769
	0.039964	479.859	206.709	35.36	96.8806	-0.32217	3.09748	0.039964		0.853724	656.526	383.376	35.36	34.5596	-0.88167	65.4227	0.853724		0.961391	833.038	559.888	35.36	25.8126	-0.27873	74.1713	0.961391		0.98979	1009.49	736.335	35.36	24.0636	-0.0131983	75.9237	0.98979
	0.0401587	480.055	206.905	35.4	96.8655	-0.31872	3.11257	0.0401587		0.854181	656.931	383.781	35.4	34.5245	-0.87193	65.4577	0.854181		0.961533	833.639	560.489	35.4	25.8017	-0.26936	74.1822	0.961533		0.989774	1010.28	737.134	35.4	24.0648	0.0438225	75.9225	0.989774
	0.0403338	480.263	207.113	35.44	96.8519	-0.31339	3.12614	0.0403338		0.854634	657.33	384.18	35.44	34.4898	-0.86533	65.4925	0.854634		0.961671	834.24	561.09	35.44	25.791	-0.26687	74.1929	0.961671		0.989795	1011.08	737.931	35.44	24.0632	-0.091786	75.9241	0.989795
	0.0404845	480.464	207.314	35.48	96.8402	-0.30737	3.13782	0.0404845		0.855084	657.726	384.576	35.48	34.4553	-0.85779	65.5269	0.855084		0.96181	834.841	561.691	35.48	25.7803	-0.27166	74.2037	0.96181		0.989839	1011.88	738.73	35.48	24.0598	-0.0877766	75.9275	0.989839
	0.040615	480.655	207.505	35.52	96.8301	-0.30186	3.14794	0.040615		0.85553	658.128	384.978	35.52	34.4211	-0.85237	65.5611	0.85553		0.961953	835.439	562.289	35.52	25.7692	-0.28105	74.2147	0.961953		0.989872	1012.68	739.528	35.52	24.0573	-0.0694026	75.93	0.989872
	0.040735	480.86	207.71	35.56	96.8208	-0.29792	3.15724	0.040735		0.855974	658.528	385.378	35.56	34.3871	-0.84638	65.5951	0.855974		0.962102	836.037	562.887	35.56	25.7578	-0.29204	74.2262	0.962102		0.98994	1013.48	740.325	35.56	24.052	-0.13341	75.9352	0.98994
	0.0408495	481.066	207.916	35.6	96.8119	-0.29629	3.16611	0.0408495		0.856414	658.928	385.778	35.6	34.3534	-0.84113	65.6288	0.856414		0.962256	836.637	563.487	35.6	25.7459	-0.30312	74.2381	0.962256		0.990008	1014.27	741.124	35.6	24.0468	-0.1543	75.9404	0.990008
	0.0409665	481.266	208.116	35.64	96.8029	-0.29735	3.17518	0.0409665		0.856852	659.331	386.181	35.64	34.3199	-0.83639	65.6624	0.856852		0.962416	837.236	564.086	35.64	25.7336	-0.31339	74.2504	0.962416		0.990101	1015.07	741.918	35.64	24.0397	-0.19649	75.9475	0.990101
	0.0410935	481.468	208.318	35.68	96.793	-0.30106	3.18502	0.0410935		0.857287	659.726	386.576	35.68	34.2865	-0.83201	65.6958	0.857287		0.962581	837.83	564.68	35.68	25.7208	-0.32012	74.2631	0.962581		0.990193	1015.87	742.717	35.68	24.0326	-0.19775	75.9546	0.990193
	0.0412343	481.668	208.518	35.72	96.7821	-0.30703	3.19594	0.0412343		0.85772	660.12	386.97	35.72	34.2533	-0.82791	65.7289	0.85772		0.962747	838.427	565.277	35.72	25.708	-0.32104	74.276	0.962747		0.990297	1016.67	743.515	35.72	24.0247	-0.18457	75.9626	0.990297
	0.0413905	481.866	208.716	35.76	96.77	-0.31464	3.20804	0.0413905		0.858152	660.523	387.373	35.76	34.2202	-0.82832	65.762	0.858152		0.962913	839.026	565.876	35.76	25.6952	-0.31776	74.2887	0.962913		0.990389	1017.47	744.319	35.76	24.0176	-0.15983	75.9696	0.990389
	0.0415612	482.07	208.92	35.8	96.7568	-0.32311	3.22127	0.0415612		0.858585	660.923	387.773	35.8	34.187	-0.83215	65.7952	0.858585		0.963076	839.624	566.474	35.8	25.6826	-0.31143	74.3013	0.963076		0.990469	1018.27	745.118	35.8	24.0115	-0.18458	75.9758	0.990469
	0.0417433	482.267	209.117	35.84	96.7426	-0.33166	3.23539	0.0417433		0.859021	661.323	388.173	35.84	34.1536	-0.83755	65.8286	0.859021		0.963235	840.218	567.068	35.84	25.6703	-0.29986	74.3136	0.963235		0.990572	1019.07	745.918	35.84	24.0035	-0.14431	75.9837	0.990572
	0.0419335	482.466	209.316	35.88	96.7279	-0.33958	3.25013	0.0419335		0.85946	661.726	388.576	35.88	34.12	-0.84527	65.8623	0.85946		0.963387	840.815	567.665	35.88	25.6586	-0.28604	74.3253	0.963387		0.990628	1019.87	746.717	35.88	23.9992	-0.0825778	75.988	0.990628
	0.0421288	482.666	209.516	35.92	96.7128	-0.34635	3.26527	0.0421288		0.859904	662.128	388.978	35.92	34.086	-0.85317	65.8963	0.859904		0.963532	841.414	568.264	35.92	25.6475	-0.27085	74.3365	0.963532		0.99066	1020.67	747.519	35.92	23.9968	-0.0909584	75.9904	0.99066
	0.0423259	482.87	209.72	35.96	96.6975	-0.35165	3.28054	0.0423259		0.86035	662.529	389.379	35.96	34.0518	-0.85805	65.9305	0.86035		0.963668	842.013	568.863	35.96	25.6369	-0.25758	74.347	0.963668		0.990728	1021.47	748.317	35.96	23.9916	-0.13698	75.9957	0.990728
	0.0425209	483.061	209.911	36	96.6824	-0.35536	3.29566	0.0425209		0.860799	662.928	389.778	36	34.0174	-0.86004	65.9649	0.860799		0.963799	842.613	569.463	36	25.6269	-0.24626	74.3571	0.963799		0.990809	1022.26	749.115	36	23.9854	-0.16692	76.0018	0.990809
	0.0427155	483.263	210.113	36.04	96.6673	-0.35758	3.31074	0.0427155		0.861247	663.324	390.174	36.04	33.983	-0.85687	65.9992	0.861247		0.963924	843.209	570.059	36.04	25.6172	-0.23722	74.3667	0.963924		0.990901	1023.06	749.913	36.04	23.9784	-0.16027	76.0089	0.990901
	0.0429068	483.462	210.312	36.08	96.6525	-0.35852	3.32557	0.0429068		0.861693	663.721	390.571	36.08	33.9489	-0.84962	66.0334	0.861693		0.964045	843.809	570.659	36.08	25.6078	-0.23145	74.3761	0.964045		0.99098	1023.86	750.712	36.08	23.9722	-0.12869	76.015	0.99098
	0.0430952	483.665	210.515	36.12	96.6379	-0.35852	3.34017	0.0430952		0.862134	664.119	390.969	36.12	33.9151	-0.83947	66.0672	0.862134		0.964164	844.409	571.259	36.12	25.5987	-0.22797	74.3853	0.964164		0.991036	1024.66	751.511	36.12	23.9679	-0.0958872	76.0193	0.991036
	0.0432796	483.865	210.715	36.16	96.6236	-0.35792	3.35446	0.0432796		0.86257	664.523	391.373	36.16	33.8817	-0.8296	66.1005	0.86257		0.964282	845.008	571.858	36.16	25.5896	-0.22757	74.3944	0.964282		0.99108	1025.46	752.307	36.16	23.9646	-0.1283	76.0227	0.99108
	0.0434609	484.062	210.912	36.2	96.6095	-0.35711	3.36851	0.0434609		0.863	664.922	391.772	36.2	33.8487	-0.8204	66.1335	0.863		0.9644	845.604	572.454	36.2	25.5804	-0.22864	74.4035	0.9644		0.99116	1026.26	753.107	36.2	23.9585	-0.13574	76.0288	0.99116
	0.0436408	484.262	211.112	36.24	96.5956	-0.35641	3.38246	0.0436408		0.863426	665.324	392.174	36.24	33.816	-0.8136	66.1662	0.863426		0.96452	846.203	573.053	36.24	25.5713	-0.23164	74.4127	0.96452		0.991228	1027.05	753.904	36.24	23.9533	-0.0983886	76.034	0.991228
	0.0438194	484.464	211.314	36.28	96.5817	-0.35607	3.3963	0.0438194		0.86385	665.729	392.579	36.28	33.7836	-0.8102	66.1987	0.86385		0.964641	846.8	573.65	36.28	25.5619	-0.23648	74.422	0.964641		0.991259	1027.86	754.705	36.28	23.9508	-0.0486818	76.0364	0.991259
	0.0439972	484.665	211.515	36.32	96.568	-0.35627	3.41008	0.0439972		0.864273	666.131	392.981	36.32	33.7512	-0.81053	66.2311	0.864273		0.964765	847.402	574.252	36.32	25.5523	-0.2456	74.4317	0.964765		0.991279	1028.65	755.503	36.32	23.9493	-0.0378003	76.0379	0.991279
	0.044175	484.869	211.719	36.36	96.5542	-0.35712	3.42386	0.044175		0.864696	666.534	393.384	36.36	33.7187	-0.81211	66.2635	0.864696		0.964895	847.994	574.844	36.36	25.5423	-0.25597	74.4417	0.964895		0.991299	1029.45	756.303	36.36	23.9478	-0.0523661	76.0394	0.991299
	0.044353	485.064	211.914	36.4	96.5404	-0.3586	3.43766	0.044353		0.865121	666.937	393.787	36.4	33.6862	-0.81605	66.2961	0.865121		0.965031	848.592	575.442	36.4	25.5318	-0.26725	74.4522	0.965031		0.991355	1030.25	757.1	36.4	23.9435	-0.17232	76.0437	0.991355
	0.0445341	485.263	212.113	36.44	96.5263	-0.36063	3.45169	0.0445341		0.865548	667.336	394.186	36.44	33.6535	-0.81968	66.3288	0.865548		0.965172	849.196	576.046	36.44	25.5209	-0.27855	74.463	0.965172		0.991494	1031.05	757.902	36.44	23.9328	-0.2286	76.0544	0.991494
	0.0447174	485.464	212.314	36.48	96.5121	-0.36305	3.4659	0.0447174		0.865977	667.735	394.585	36.48	33.6206	-0.82425	66.3616	0.865977		0.965321	849.799	576.649	36.48	25.5094	-0.29536	74.4745	0.965321		0.991574	1031.85	758.699	36.48	23.9267	-0.13731	76.0605	0.991574
	0.0449033	485.664	212.514	36.52	96.4977	-0.3656	3.48031	0.0449033		0.866408	668.133	394.983	36.52	33.5875	-0.82921	66.3947	0.866408		0.965477	850.392	577.242	36.52	25.4974	-0.30421	74.4866	0.965477		0.991653	1032.65	759.497	36.52	23.9206	-0.1533	76.0666	0.991653
	0.0450928	485.864	212.714	36.56	96.483	-0.36799	3.495	0.0450928		0.866843	668.533	395.383	36.56	33.5542	-0.83536	66.428	0.866843		0.965636	850.993	577.843	36.56	25.4851	-0.3067	74.4988	0.965636		0.991709	1033.44	760.295	36.56	23.9164	-0.0898396	76.0709	0.991709
	0.0452855	486.064	212.914	36.6	96.4681	-0.36991	3.50993	0.0452855		0.86728	668.932	395.782	36.6	33.5207	-0.84133	66.4615	0.86728		0.965794	851.586	578.436	36.6	25.4729	-0.30132	74.511	0.965794		0.991764	1034.24	761.092	36.6	23.9121	-0.091851	76.0751	0.991764
	0.0454813	486.266	213.116	36.64	96.4529	-0.37101	3.52511	0.0454813		0.867721	669.332	396.182	36.64	33.4869	-0.84846	66.4953	0.867721		0.965947	852.179	579.029	36.64	25.4611	-0.28597	74.5228	0.965947		0.991784	1035.04	761.891	36.64	23.9106	0.0168768	76.0766	0.991784
	0.0456811	486.464	213.314	36.68	96.4374	-0.37103	3.54059	0.0456811		0.868166	669.731	396.581	36.68	33.4528	-0.85501	66.5294	0.868166		0.966089	852.773	579.623	36.68	25.4502	-0.25947	74.5338	0.966089		0.991791	1035.84	762.689	36.68	23.91	-0.0597354	76.0772	0.991791
	0.0458844	486.662	213.512	36.72	96.4217	-0.36976	3.55635	0.0458844		0.868614	670.131	396.981	36.72	33.4185	-0.86118	66.5637	0.868614		0.966216	853.375	580.225	36.72	25.4404	-0.23031	74.5436	0.966216		0.991835	1036.64	763.488	36.72	23.9067	-0.12531	76.0805	0.991835
	0.0460895	486.864	213.714	36.76	96.4058	-0.36715	3.57225	0.0460895		0.869064	670.53	397.38	36.76	33.384	-0.86483	66.5983	0.869064		0.966328	853.972	580.822	36.76	25.4318	-0.19928	74.5522	0.966328		0.991914	1037.43	764.285	36.76	23.9006	-0.1796	76.0866	0.991914
	0.046294	487.067	213.917	36.8	96.3899	-0.3633	3.5881	0.046294		0.869516	670.926	397.776	36.8	33.3494	-0.86551	66.6329	0.869516		0.966423	854.573	581.423	36.8	25.4244	-0.17077	74.5596	0.966423		0.992005	1038.23	765.083	36.8	23.8937	-0.14618	76.0936	0.992005
	0.0464952	487.264	214.114	36.84	96.3744	-0.35853	3.60369	0.0464952		0.869967	671.322	398.172	36.84	33.3148	-0.8615	66.6675	0.869967		0.966506	855.175	582.025	36.84	25.418	-0.14976	74.5659	0.966506		0.992072	1039.03	765.882	36.84	23.8885	-0.11563	76.0987	0.992072
	0.0466897	487.461	214.311	36.88	96.3593	-0.35333	3.61877	0.0466897		0.870415	671.721	398.571	36.88	33.2805	-0.85391	66.7018	0.870415		0.966579	855.778	582.628	36.88	25.4123	-0.13812	74.5716	0.966579		0.992139	1039.83	766.684	36.88	23.8834	-0.10459	76.1039	0.992139
	0.0468753	487.659	214.509	36.92	96.3449	-0.34837	3.63315	0.0468753		0.870858	672.12	398.97	36.92	33.2465	-0.84172	66.7357	0.870858		0.96665	856.371	583.221	36.92	25.4069	-0.13674	74.5771	0.96665		0.992206	1040.63	767.484	36.92	23.8782	-0.15403	76.109	0.992206
	0.0470492	487.861	214.711	36.96	96.3314	-0.34441	3.64663	0.0470492		0.871294	672.518	399.368	36.96	33.2131	-0.82571	66.7691	0.871294		0.966722	856.973	583.823	36.96	25.4014	-0.1427	74.5826	0.966722		0.992297	1041.43	768.279	36.96	23.8712	-0.15338	76.116	0.992297
	0.0472114	488.062	214.912	37	96.3188	-0.34222	3.6592	0.0472114		0.87172	672.919	399.769	37	33.1805	-0.80792	66.8018	0.87172		0.9668	857.573	584.423	37	25.3953	-0.16	74.5886	0.9668		0.992364	1042.23	769.076	37	23.8661	-0.1511	76.1212	0.992364
	0.0473619	488.261	215.111	37.04	96.3072	-0.34248	3.67087	0.0473619		0.872137	673.316	400.166	37.04	33.1485	-0.78831	66.8337	0.872137		0.966888	858.169	585.019	37.04	25.3885	-0.18046	74.5954	0.966888		0.992443	1043.02	769.874	37.04	23.86	-0.17687	76.1272	0.992443
	0.0475055	488.461	215.311	37.08	96.296	-0.34567	3.682	0.0475055		0.872543	673.715	400.565	37.08	33.1174	-0.76847	66.8648	0.872543		0.966987	858.768	585.618	37.08	25.3809	-0.20391	74.6031	0.966987		0.992546	1043.82	770.67	37.08	23.8521	-0.16487	76.1351	0.992546
	0.047648	488.662	215.512	37.12	96.285	-0.35197	3.69304	0.047648		0.872939	674.117	400.967	37.12	33.087	-0.75202	66.8952	0.872939		0.967099	859.369	586.219	37.12	25.3722	-0.22777	74.6117	0.967099		0.992625	1044.62	771.47	37.12	23.8461	-0.14531	76.1412	0.992625
	0.0477966	488.867	215.717	37.16	96.2735	-0.36122	3.70456	0.0477966		0.873328	674.516	401.366	37.16	33.0572	-0.73926	66.925	0.873328		0.967224	859.964	586.814	37.16	25.3626	-0.25021	74.6213	0.967224		0.992692	1045.42	772.266	37.16	23.841	-0.0669838	76.1463	0.992692
	0.0479571	489.069	215.919	37.2	96.261	-0.37293	3.717	0.0479571		0.873712	674.918	401.768	37.2	33.0278	-0.73328	66.9544	0.873712		0.967358	860.565	587.415	37.2	25.3523	-0.26564	74.6317	0.967358		0.992723	1046.21	773.063	37.2	23.8386	-0.0612763	76.1486	0.992723
	0.0481363	489.272	216.122	37.24	96.2472	-0.38629	3.73089	0.0481363		0.874094	675.32	402.17	37.24	32.9985	-0.73385	66.9837	0.874094		0.967499	861.167	588.017	37.24	25.3414	-0.27799	74.6425	0.967499		0.992741	1047.01	773.865	37.24	23.8372	-0.0592859	76.1501	0.992741
	0.0483379	489.473	216.323	37.28	96.2315	-0.40031	3.74651	0.0483379		0.874479	675.722	402.572	37.28	32.969	-0.7414	67.0132	0.874479		0.967645	861.761	588.611	37.28	25.3301	-0.28204	74.6538	0.967645		0.99276	1047.81	774.664	37.28	23.8357	0.0361342	76.1515	0.99276
	0.0485617	489.673	216.523	37.32	96.2142	-0.41391	3.76386	0.0485617		0.874869	676.125	402.975	37.32	32.9392	-0.75367	67.0431	0.874869		0.967791	862.36	589.21	37.32	25.3189	-0.27845	74.6651	0.967791		0.992731	1048.61	775.464	37.32	23.838	0.0457457	76.1492	0.992731
	0.0488061	489.871	216.721	37.36	96.1952	-0.42613	3.7828	0.0488061		0.875266	676.526	403.376	37.36	32.9087	-0.76756	67.0735	0.875266		0.967933	862.956	589.806	37.36	25.3079	-0.26858	74.676	0.967933		0.992713	1049.41	776.263	37.36	23.8393	0.0200402	76.1479	0.992713
	0.0490645	490.068	216.918	37.4	96.1752	-0.43616	3.80283	0.0490645		0.87567	676.924	403.774	37.4	32.8778	-0.78002	67.1045	0.87567		0.968069	863.555	590.405	37.4	25.2974	-0.25586	74.6865	0.968069		0.992708	1050.21	777.061	37.4	23.8397	-0.0434338	76.1475	0.992708
	0.0493299	490.266	217.116	37.44	96.1546	-0.44355	3.8234	0.0493299		0.87608	677.327	404.177	37.44	32.8464	-0.78689	67.1359	0.87608		0.968198	864.148	590.998	37.44	25.2875	-0.23934	74.6964	0.968198		0.992774	1051.01	777.862	37.44	23.8346	-0.14561	76.1526	0.992774
	0.0495939	490.461	217.311	37.48	96.1342	-0.44817	3.84386	0.0495939		0.876491	677.727	404.577	37.48	32.8149	-0.78643	67.1674	0.876491		0.968317	864.749	591.599	37.48	25.2783	-0.22386	74.7057	0.968317		0.992841	1051.81	778.661	37.48	23.8296	-0.11451	76.1577	0.992841
	0.0498506	490.662	217.512	37.52	96.1143	-0.45023	3.86376	0.0498506		0.8769	678.124	404.974	37.52	32.7835	-0.77689	67.1987	0.8769		0.96843	865.35	592.2	37.52	25.2695	-0.21396	74.7144	0.96843		0.992907	1052.61	779.458	37.52	23.8245	-0.14962	76.1628	0.992907
	0.0500947	490.86	217.71	37.56	96.0954	-0.45021	3.88268	0.0500947		0.877301	678.521	405.371	37.56	32.7528	-0.75883	67.2295	0.877301		0.968539	865.951	592.801	37.56	25.2611	-0.20626	74.7228	0.968539		0.992997	1053.41	780.257	37.56	23.8175	-0.16973	76.1697	0.992997
	0.0503263	491.061	217.911	37.6	96.0774	-0.44876	3.90063	0.0503263		0.877691	678.92	405.77	37.6	32.7229	-0.73513	67.2593	0.877691		0.968645	866.554	593.404	37.6	25.2529	-0.20432	74.731	0.968645		0.993075	1054.21	781.057	37.6	23.8115	-0.14029	76.1757	0.993075
	0.0505464	491.269	218.119	37.64	96.0603	-0.44659	3.91769	0.0505464		0.878068	679.319	406.169	37.64	32.694	-0.71055	67.2883	0.878068		0.968751	867.152	594.002	37.64	25.2448	-0.20191	74.7391	0.968751		0.993142	1055.01	781.856	37.64	23.8065	-0.10273	76.1808	0.993142
	0.0507589	491.469	218.319	37.68	96.0439	-0.44437	3.93416	0.0507589		0.878433	679.719	406.569	37.68	32.666	-0.68985	67.3162	0.878433		0.968854	867.751	594.601	37.68	25.2368	-0.19803	74.7471	0.968854		0.993184	1055.81	782.655	37.68	23.8032	-0.11799	76.184	0.993184
	0.0509694	491.663	218.513	37.72	96.0276	-0.44261	3.95047	0.0509694		0.878789	680.121	406.971	37.72	32.6388	-0.6752	67.3435	0.878789		0.968956	868.347	595.197	37.72	25.229	-0.19354	74.755	0.968956		0.993274	1056.6	783.453	37.72	23.7963	-0.27276	76.1909	0.993274
	0.0511837	491.868	218.718	37.76	96.011	-0.44171	3.96708	0.0511837		0.87914	680.526	407.376	37.76	32.6119	-0.67358	67.3704	0.87914		0.969055	868.945	595.795	37.76	25.2214	-0.18459	74.7626	0.969055		0.993447	1057.4	784.252	37.76	23.783	-0.24311	76.2042	0.993447
	0.0514035	492.07	218.92	37.8	95.9939	-0.44189	3.98412	0.0514035		0.879493	680.924	407.774	37.8	32.5848	-0.68078	67.3974	0.879493		0.969147	869.545	596.395	37.8	25.2142	-0.17157	74.7697	0.969147		0.993513	1058.2	785.052	37.8	23.778	-0.0339469	76.2093	0.993513
	0.0516293	492.268	219.118	37.84	95.9764	-0.44325	4.00162	0.0516293		0.879852	681.324	408.174	37.84	32.5573	-0.69665	67.4249	0.879852		0.969233	870.148	596.998	37.84	25.2077	-0.15893	74.7763	0.969233		0.993507	1059	785.85	37.84	23.7784	-0.0214042	76.2088	0.993507
	0.0518603	492.466	219.316	37.88	95.9585	-0.44583	4.01952	0.0518603		0.880221	681.726	408.576	37.88	32.529	-0.7176	67.4532	0.880221		0.969312	870.749	597.599	37.88	25.2015	-0.14809	74.7824	0.969312		0.993549	1059.8	786.651	37.88	23.7752	-0.0769325	76.212	0.993549
	0.0520939	492.663	219.513	37.92	95.9404	-0.44964	4.03763	0.0520939		0.880601	682.122	408.972	37.92	32.4999	-0.7401	67.4824	0.880601		0.969387	871.349	598.199	37.92	25.1958	-0.14024	74.7882	0.969387		0.993578	1060.6	787.453	37.92	23.773	-0.0305358	76.2143	0.993578
	0.0523269	492.857	219.707	37.96	95.9223	-0.45468	4.05569	0.0523269		0.880993	682.522	409.372	37.96	32.4699	-0.75928	67.5124	0.880993		0.969458	871.95	598.8	37.96	25.1902	-0.13776	74.7937	0.969458		0.993584	1061.4	788.252	37.96	23.7725	0.0204448	76.2147	0.993584
	0.0525584	493.06	219.91	38	95.9044	-0.46095	4.07363	0.0525584		0.881393	682.919	409.769	38	32.4392	-0.77135	67.543	0.881393		0.96953	872.55	599.4	38	25.1847	-0.14287	74.7993	0.96953		0.993542	1062.2	789.052	38	23.7758	0.0646451	76.2115	0.993542
	0.0527871	493.265	220.115	38.04	95.8867	-0.46839	4.09136	0.0527871		0.881797	683.314	410.164	38.04	32.4082	-0.77504	67.574	0.881797		0.969607	873.148	599.998	38.04	25.1788	-0.15328	74.8051	0.969607		0.993536	1063	789.849	38.04	23.7762	-0.096653	76.211	0.993536
	0.0530145	493.463	220.313	38.08	95.8691	-0.47688	4.10898	0.0530145		0.882201	683.716	410.566	38.08	32.3773	-0.77115	67.605	0.882201		0.96969	873.751	600.601	38.08	25.1723	-0.17145	74.8116	0.96969		0.993614	1063.8	790.645	38.08	23.7703	-0.17707	76.217	0.993614
	0.0532449	493.666	220.516	38.12	95.8512	-0.48613	4.12684	0.0532449		0.882602	684.114	410.964	38.12	32.3466	-0.76166	67.6356	0.882602		0.969785	874.35	601.2	38.12	25.165	-0.19369	74.8189	0.969785		0.993727	1064.59	791.443	38.12	23.7616	-0.17764	76.2257	0.993727
	0.0534833	493.868	220.718	38.16	95.8327	-0.49573	4.14532	0.0534833		0.882996	684.513	411.363	38.16	32.3164	-0.74701	67.6659	0.882996		0.969891	874.948	601.798	38.16	25.1568	-0.21757	74.8271	0.969891		0.993804	1065.39	792.243	38.16	23.7556	-0.13959	76.2316	0.993804
	0.0537342	494.067	220.917	38.2	95.8133	-0.50507	4.16476	0.0537342		0.883381	684.913	411.763	38.2	32.2868	-0.7312	67.6954	0.883381		0.970011	875.548	602.398	38.2	25.1476	-0.24274	74.8363	0.970011		0.993929	1066.19	793.041	38.2	23.746	-0.24695	76.2412	0.993929
	0.0540008	494.268	221.118	38.24	95.7926	-0.51347	4.18543	0.0540008		0.883759	685.313	412.163	38.24	32.2579	-0.71683	67.7244	0.883759		0.970142	876.148	602.998	38.24	25.1375	-0.26165	74.8465	0.970142		0.994007	1066.99	793.836	38.24	23.7401	-0.0613081	76.2471	0.994007
	0.0542835	494.465	221.315	38.28	95.7707	-0.52017	4.20734	0.0542835		0.88413	685.708	412.558	38.28	32.2295	-0.70414	67.7528	0.88413		0.970282	876.747	603.597	38.28	25.1267	-0.27781	74.8573	0.970282		0.993988	1067.79	794.639	38.28	23.7416	0.00640873	76.2457	0.993988
	0.0545804	494.666	221.516	38.32	95.7477	-0.52453	4.23035	0.0545804		0.884495	686.111	412.961	38.32	32.2015	-0.69506	67.7807	0.884495		0.970429	877.342	604.192	38.32	25.1153	-0.28538	74.8686	0.970429		0.994017	1068.59	795.437	38.32	23.7393	-0.0545576	76.2479	0.994017
	0.0548859	494.862	221.712	38.36	95.724	-0.52607	4.25403	0.0548859		0.884856	686.511	413.361	38.36	32.1738	-0.6916	67.8084	0.884856		0.970577	877.94	604.79	38.36	25.1039	-0.28392	74.88	0.970577		0.994022	1069.39	796.238	38.36	23.7389	-0.00102847	76.2483	0.994022
	0.0551948	495.059	221.909	38.4	95.7001	-0.52457	4.27797	0.0551948		0.885217	686.912	413.762	38.4	32.1462	-0.69114	67.8361	0.885217		0.970722	878.535	605.385	38.4	25.0927	-0.27346	74.8912	0.970722		0.994015	1070.19	797.039	38.4	23.7395	0.0370029	76.2477	0.994015
	0.055499	495.262	222.112	38.44	95.6765	-0.52016	4.30155	0.055499		0.885578	687.312	414.162	38.44	32.1185	-0.69376	67.8637	0.885578		0.97086	879.138	605.988	38.44	25.0821	-0.25762	74.9019	0.97086		0.993996	1070.99	797.84	38.44	23.741	-0.0208303	76.2463	0.993996
	0.055792	495.461	222.311	38.48	95.6538	-0.51329	4.32426	0.055792		0.885942	687.712	414.562	38.48	32.0906	-0.69854	67.8916	0.885942		0.970989	879.735	606.585	38.48	25.0722	-0.23559	74.9118	0.970989		0.994048	1071.79	798.642	38.48	23.7369	-0.0964181	76.2503	0.994048
	0.0560688	495.658	222.508	38.52	95.6323	-0.50473	4.34571	0.0560688		0.886308	688.111	414.961	38.52	32.0626	-0.70381	67.9196	0.886308		0.971104	880.338	607.188	38.52	25.0633	-0.20993	74.9207	0.971104		0.994101	1072.59	799.439	38.52	23.7329	-0.12674	76.2544	0.994101
	0.0563276	495.858	222.708	38.56	95.6123	-0.49543	4.36577	0.0563276		0.886676	688.514	415.364	38.56	32.0344	-0.70857	67.9479	0.886676		0.971206	880.941	607.791	38.56	25.0554	-0.1854	74.9286	0.971206		0.994166	1073.39	800.236	38.56	23.7279	-0.11103	76.2593	0.994166
	0.0565685	496.057	222.907	38.6	95.5936	-0.48645	4.38444	0.0565685		0.887048	688.914	415.764	38.6	32.0059	-0.71484	67.9764	0.887048		0.971296	881.539	608.389	38.6	25.0484	-0.16085	74.9355	0.971296		0.99423	1074.19	801.036	38.6	23.723	-0.0971817	76.2643	0.99423
	0.0567945	496.259	223.109	38.64	95.5761	-0.4788	4.40196	0.0567945		0.887422	689.313	416.163	38.64	31.9772	-0.71702	68.005	0.887422		0.971374	882.138	608.988	38.64	25.0425	-0.13902	74.9415	0.971374		0.994271	1074.99	801.837	38.64	23.7199	-0.0815486	76.2674	0.994271
	0.0570103	496.465	223.315	38.68	95.5594	-0.47332	4.41868	0.0570103		0.887796	689.714	416.564	38.68	31.9485	-0.719	68.0337	0.887796		0.971441	882.734	609.584	38.68	25.0373	-0.12198	74.9467	0.971441		0.994323	1075.79	802.636	38.68	23.7158	-0.0962464	76.2714	0.994323
	0.0572207	496.667	223.517	38.72	95.543	-0.47061	4.43499	0.0572207		0.888172	690.114	416.964	38.72	31.9197	-0.7192	68.0625	0.888172		0.971501	883.334	610.184	38.72	25.0327	-0.11085	74.9513	0.971501		0.994388	1076.58	803.433	38.72	23.7109	-0.11589	76.2764	0.994388
	0.0574315	496.868	223.718	38.76	95.5267	-0.47094	4.45133	0.0574315		0.888547	690.513	417.363	38.76	31.891	-0.71769	68.0913	0.888547		0.971557	883.936	610.786	38.76	25.0283	-0.10723	74.9556	0.971557		0.99444	1077.38	804.232	38.76	23.7069	-0.10146	76.2804	0.99444
	0.0576475	497.068	223.918	38.8	95.51	-0.47423	4.46807	0.0576475		0.888921	690.913	417.763	38.8	31.8623	-0.71473	68.1199	0.888921		0.971613	884.547	611.397	38.8	25.024	-0.11476	74.96	0.971613		0.994481	1078.18	805.032	38.8	23.7038	-0.0812728	76.2835	0.994481
	0.0578733	497.265	224.115	38.84	95.4925	-0.48014	4.48557	0.0578733		0.889293	691.311	418.161	38.84	31.8338	-0.71095	68.1484	0.889293		0.971677	885.147	611.997	38.84	25.0191	-0.13055	74.9649	0.971677		0.994521	1078.98	805.83	38.84	23.7006	-0.11182	76.2866	0.994521
	0.0581113	497.464	224.314	38.88	95.474	-0.48803	4.50402	0.0581113		0.889663	691.712	418.562	38.88	31.8055	-0.70796	68.1768	0.889663		0.971749	885.75	612.6	38.88	25.0135	-0.15079	74.9704	0.971749		0.994597	1079.78	806.63	38.88	23.6948	-0.15161	76.2924	0.994597
	0.0583629	497.664	224.514	38.92	95.4545	-0.49714	4.52352	0.0583629		0.890032	692.111	418.961	38.92	31.7772	-0.70615	68.2051	0.890032		0.971833	886.348	613.198	38.92	25.007	-0.17399	74.9769	0.971833		0.994673	1080.58	807.427	38.92	23.689	-0.17208	76.2983	0.994673
	0.0586275	497.869	224.719	38.96	95.434	-0.50666	4.54403	0.0586275		0.890401	692.509	419.359	38.96	31.749	-0.70561	68.2333	0.890401		0.97193	886.944	613.794	38.96	24.9996	-0.19769	74.9844	0.97193		0.994761	1081.37	808.224	38.96	23.6822	-0.17246	76.305	0.994761
	0.0589038	498.066	224.916	39	95.4126	-0.51583	4.56544	0.0589038		0.890769	692.908	419.758	39	31.7207	-0.70683	68.2615	0.890769		0.972038	887.539	614.389	39	24.9912	-0.21762	74.9927	0.972038		0.994874	1082.17	809.023	39	23.6736	-0.19738	76.3136	0.994874
	0.0591902	498.267	225.117	39.04	95.3904	-0.52404	4.58764	0.0591902		0.891139	693.306	420.156	39.04	31.6924	-0.71023	68.2899	0.891139		0.972155	888.138	614.988	39.04	24.9822	-0.23342	75.0018	0.972155		0.994949	1082.97	809.822	39.04	23.6678	-0.14525	76.3195	0.994949
	0.0594828	498.468	225.318	39.08	95.3677	-0.53089	4.61032	0.0594828		0.891511	693.706	420.556	39.08	31.6639	-0.71432	68.3184	0.891511		0.972279	888.739	615.589	39.08	24.9726	-0.24438	75.0113	0.972279		0.995013	1083.77	810.621	39.08	23.6629	-0.055691	76.3243	0.995013
	0.0597788	498.665	225.515	39.12	95.3448	-0.53624	4.63326	0.0597788		0.891884	694.102	420.952	39.12	31.6352	-0.71701	68.347	0.891884		0.972408	889.337	616.187	39.12	24.9627	-0.24966	75.0213	0.972408		0.995029	1084.57	811.42	39.12	23.6617	-0.0404497	76.3256	0.995029
	0.060074	498.861	225.711	39.16	95.3219	-0.54024	4.65614	0.060074		0.892259	694.497	421.347	39.16	31.6065	-0.71647	68.3757	0.892259		0.972537	889.936	616.786	39.16	24.9527	-0.24814	75.0312	0.972537		0.995057	1085.37	812.22	39.16	23.6595	-0.13173	76.3277	0.995057
	0.0603658	499.06	225.91	39.2	95.2993	-0.54322	4.67876	0.0603658		0.892632	694.896	421.746	39.2	31.578	-0.71295	68.4043	0.892632		0.972665	890.531	617.381	39.2	24.9428	-0.24258	75.0411	0.972665		0.995121	1086.17	813.019	39.2	23.6547	-0.0254942	76.3326	0.995121
	0.0606515	499.261	226.111	39.24	95.2771	-0.54572	4.7009	0.0606515		0.893002	695.29	422.14	39.24	31.5496	-0.70364	68.4327	0.893002		0.972788	891.128	617.978	39.24	24.9333	-0.23149	75.0506	0.972788		0.995101	1086.97	813.821	39.24	23.6562	0.0150457	76.331	0.995101
	0.0609291	499.461	226.311	39.28	95.2556	-0.54834	4.72242	0.0609291		0.893366	695.687	422.537	39.28	31.5217	-0.68838	68.4605	0.893366		0.972904	891.729	618.579	39.28	24.9244	-0.21733	75.0596	0.972904		0.995104	1087.77	814.62	39.28	23.6559	-0.0107578	76.3313	0.995104
	0.0611997	499.666	226.516	39.32	95.2347	-0.55165	4.74339	0.0611997		0.89372	696.084	422.934	39.32	31.4946	-0.66774	68.4877	0.89372		0.973013	892.328	619.178	39.32	24.916	-0.20186	75.068	0.973013		0.99512	1088.57	815.421	39.32	23.6547	-0.0161008	76.3325	0.99512
	0.0614651	499.866	226.716	39.36	95.2141	-0.55609	4.76396	0.0614651		0.894063	696.479	423.329	39.36	31.4683	-0.64459	68.514	0.894063		0.973114	892.929	619.779	39.36	24.9082	-0.18669	75.0757	0.973114		0.995124	1089.37	816.223	39.36	23.6544	0.00985429	76.3328	0.995124
	0.0617293	500.064	226.914	39.4	95.1936	-0.56188	4.78444	0.0617293		0.894393	696.878	423.728	39.4	31.443	-0.61951	68.5392	0.894393		0.973207	893.528	620.378	39.4	24.901	-0.17199	75.0829	0.973207		0.995139	1090.17	817.021	39.4	23.6532	-0.08054	76.334	0.995139
	0.0619974	500.263	227.113	39.44	95.1728	-0.56896	4.80522	0.0619974		0.89471	697.278	424.128	39.44	31.4187	-0.59829	68.5636	0.89471		0.973292	894.127	620.977	39.44	24.8944	-0.15894	75.0895	0.973292		0.995191	1090.97	817.822	39.44	23.6493	-0.11461	76.338	0.995191
	0.0622748	500.466	227.316	39.48	95.1513	-0.57697	4.82672	0.0622748		0.895017	697.68	424.53	39.48	31.3952	-0.5794	68.5871	0.895017		0.973372	894.727	621.577	39.48	24.8883	-0.14945	75.0957	0.973372		0.995242	1091.77	818.623	39.48	23.6453	-0.0945795	76.3419	0.995242
	0.0625651	500.67	227.52	39.52	95.1288	-0.5853	4.84922	0.0625651		0.895316	698.081	424.931	39.52	31.3722	-0.56845	68.61	0.895316		0.973448	895.329	622.179	39.52	24.8824	-0.14446	75.1015	0.973448		0.995317	1092.57	819.42	39.52	23.6396	-0.14419	76.3477	0.995317
	0.0628707	500.87	227.72	39.56	95.1051	-0.59312	4.8729	0.0628707		0.895611	698.486	425.336	39.56	31.3496	-0.56499	68.6326	0.895611		0.973522	895.927	622.777	39.56	24.8767	-0.14158	75.1072	0.973522		0.995393	1093.37	820.223	39.56	23.6338	-0.1614	76.3534	0.995393
	0.0631929	501.067	227.917	39.6	95.0802	-0.59958	4.89788	0.0631929		0.895907	698.886	425.736	39.6	31.327	-0.56931	68.6553	0.895907		0.973595	896.531	623.381	39.6	24.8711	-0.14312	75.1129	0.973595		0.995492	1094.17	821.02	39.6	23.6262	-0.29429	76.3611	0.995492
	0.0635305	501.269	228.119	39.64	95.054	-0.60387	4.92404	0.0635305		0.896207	699.285	426.135	39.64	31.304	-0.57988	68.6782	0.896207		0.973671	897.128	623.978	39.64	24.8653	-0.14662	75.1187	0.973671		0.995651	1094.97	821.819	39.64	23.614	-0.21285	76.3733	0.995651
	0.0638786	501.471	228.321	39.68	95.027	-0.60536	4.95102	0.0638786		0.896513	699.688	426.538	39.68	31.2805	-0.59519	68.7017	0.896513		0.973747	897.727	624.577	39.68	24.8593	-0.14934	75.1246	0.973747		0.99569	1095.77	822.621	39.68	23.611	0.0115623	76.3763	0.99569
	0.0642304	501.666	228.516	39.72	94.9998	-0.60375	4.97829	0.0642304		0.896828	700.091	426.941	39.72	31.2564	-0.61446	68.7259	0.896828		0.973826	898.327	625.177	39.72	24.8533	-0.15273	75.1307	0.973826		0.995693	1096.57	823.42	39.72	23.6107	-0.0189228	76.3765	0.995693
	0.0645791	501.866	228.716	39.76	94.9727	-0.59913	5.00532	0.0645791		0.897155	700.486	427.336	39.76	31.2314	-0.63435	68.7509	0.897155		0.973905	898.923	625.773	39.76	24.8471	-0.15306	75.1368	0.973905		0.995708	1097.37	824.221	39.76	23.6096	0.0271295	76.3777	0.995708
	0.0649167	502.062	228.912	39.8	94.9466	-0.59195	5.03148	0.0649167		0.89749	700.887	427.737	39.8	31.2056	-0.65203	68.7766	0.89749		0.973984	899.525	626.375	39.8	24.8411	-0.14967	75.1428	0.973984		0.995664	1098.17	825.021	39.8	23.613	0.0533848	76.3742	0.995664
	0.0652377	502.26	229.11	39.84	94.9217	-0.58301	5.05636	0.0652377		0.897835	701.288	428.138	39.84	31.1792	-0.66845	68.803	0.897835		0.974061	900.129	626.979	39.84	24.8352	-0.14655	75.1488	0.974061		0.995679	1098.97	825.822	39.84	23.6119	-0.12078	76.3754	0.995679
	0.065538	502.459	229.309	39.88	94.8984	-0.57336	5.07964	0.065538		0.898188	701.686	428.536	39.88	31.1522	-0.68114	68.83	0.898188		0.974135	900.723	627.573	39.88	24.8294	-0.13929	75.1545	0.974135		0.995753	1099.77	826.623	39.88	23.6061	-0.0473333	76.3811	0.995753
	0.0658168	502.658	229.508	39.92	94.8768	-0.56416	5.10125	0.0658168		0.898546	702.085	428.935	39.92	31.1248	-0.68983	68.8575	0.898546		0.974205	901.321	628.171	39.92	24.8241	-0.12811	75.1599	0.974205		0.995756	1100.57	827.422	39.92	23.6059	-0.0570029	76.3813	0.995756
	0.066078	502.857	229.707	39.96	94.8565	-0.55651	5.12149	0.066078		0.898907	702.486	429.336	39.96	31.097	-0.69506	68.8852	0.898907		0.974268	901.924	628.774	39.96	24.8192	-0.11786	75.1648	0.974268		0.995807	1101.37	828.223	39.96	23.602	-0.13934	76.3853	0.995807
	0.0663276	503.064	229.914	40	94.8372	-0.55138	5.14084	0.0663276		0.899271	702.884	429.734	40	31.0692	-0.69641	68.913	0.899271		0.974327	902.527	629.377	40	24.8146	-0.11003	75.1693	0.974327		0.995906	1102.17	829.02	40	23.5944	-0.17313	76.3928	0.995906
	0.0665721	503.267	230.117	40.04	94.8183	-0.54943	5.15979	0.0665721		0.899634	703.285	430.135	40.04	31.0414	-0.69474	68.9409	0.899634		0.974383	903.129	629.979	40.04	24.8103	-0.10413	75.1736	0.974383		0.995981	1102.97	829.822	40.04	23.5887	-0.14299	76.3986	0.995981
	0.0668192	503.472	230.322	40.08	94.7991	-0.55104	5.17894	0.0668192		0.899995	703.684	430.534	40.08	31.0137	-0.68829	68.9686	0.899995		0.974435	903.73	630.58	40.08	24.8062	-0.10123	75.1777	0.974435		0.996032	1103.77	830.617	40.08	23.5848	-0.0934971	76.4025	0.996032
	0.0670756	503.673	230.523	40.12	94.7792	-0.55625	5.19881	0.0670756		0.900353	704.085	430.935	40.12	30.9863	-0.67938	68.9959	0.900353		0.974488	904.332	631.182	40.12	24.8022	-0.10374	75.1818	0.974488		0.996083	1104.57	831.419	40.12	23.5809	-0.11298	76.4064	0.996083
	0.0673452	503.871	230.721	40.16	94.7583	-0.56484	5.21971	0.0673452		0.900704	704.485	431.335	40.16	30.9594	-0.66702	69.0229	0.900704		0.974543	904.928	631.778	40.16	24.7979	-0.11028	75.186	0.974543		0.996145	1105.37	832.216	40.16	23.5761	-0.0760591	76.4112	0.996145
	0.0676301	504.071	230.921	40.2	94.7362	-0.57638	5.24179	0.0676301		0.901049	704.883	431.733	40.2	30.933	-0.65161	69.0493	0.901049		0.974603	905.525	632.375	40.2	24.7933	-0.12193	75.1906	0.974603		0.99616	1106.16	833.01	40.2	23.5749	-0.0232333	76.4123	0.99616
	0.0679284	504.271	231.121	40.24	94.7131	-0.59032	5.26491	0.0679284		0.901384	705.284	432.134	40.24	30.9073	-0.63256	69.075	0.901384		0.97467	906.125	632.975	40.24	24.7882	-0.13689	75.1958	0.97467		0.996187	1106.96	833.81	40.24	23.5729	-0.0950686	76.4144	0.996187
	0.0682382	504.467	231.317	40.28	94.6891	-0.60608	5.28892	0.0682382		0.901709	705.684	432.534	40.28	30.8824	-0.61188	69.0999	0.901709		0.974746	906.727	633.577	40.28	24.7823	-0.15679	75.2016	0.974746		0.996261	1107.76	834.612	40.28	23.5672	-0.13476	76.4201	0.996261
	0.0685565	504.669	231.519	40.32	94.6645	-0.62308	5.31359	0.0685565		0.902023	706.086	432.936	40.32	30.8583	-0.5908	69.1239	0.902023		0.974833	907.323	634.173	40.32	24.7756	-0.18032	75.2084	0.974833		0.996335	1108.56	835.412	40.32	23.5615	-0.13026	76.4258	0.996335
	0.0688816	504.865	231.715	40.36	94.6393	-0.64075	5.33879	0.0688816		0.902326	706.485	433.335	40.36	30.8351	-0.57126	69.1472	0.902326		0.974933	907.919	634.769	40.36	24.7679	-0.20411	75.2161	0.974933		0.996374	1109.36	836.213	40.36	23.5586	-0.0574325	76.4287	0.996374
	0.0692138	505.069	231.919	40.4	94.6135	-0.65856	5.36454	0.0692138		0.902619	706.885	433.735	40.4	30.8126	-0.55545	69.1697	0.902619		0.975045	908.516	635.366	40.4	24.7593	-0.22718	75.2247	0.975045		0.996412	1110.16	837.013	40.4	23.5556	-0.0525526	76.4316	0.996412
	0.0695541	505.272	232.122	40.44	94.5871	-0.67599	5.39091	0.0695541		0.902906	707.286	434.136	40.44	30.7906	-0.545	69.1916	0.902906		0.975168	909.116	635.966	40.44	24.7497	-0.24863	75.2342	0.975168		0.996426	1110.97	837.815	40.44	23.5545	-0.0447138	76.4327	0.996426
	0.0699054	505.474	232.324	40.48	94.5599	-0.69252	5.41814	0.0699054		0.90319	707.69	434.54	40.48	30.7689	-0.54445	69.2134	0.90319		0.975301	909.714	636.564	40.48	24.7394	-0.26321	75.2445	0.975301		0.996453	1111.77	838.617	40.48	23.5525	-0.0784927	76.4348	0.996453
	0.07027	505.672	232.522	40.52	94.5316	-0.70763	5.4464	0.07027		0.903475	708.09	434.94	40.52	30.747	-0.55333	69.2353	0.903475		0.975441	910.313	637.163	40.52	24.7287	-0.27333	75.2553	0.975441		0.996491	1112.57	839.417	40.52	23.5496	-0.0572759	76.4377	0.996491
	0.0706504	505.872	232.722	40.56	94.5022	-0.72082	5.47588	0.0706504		0.903769	708.494	435.344	40.56	30.7245	-0.57253	69.2577	0.903769		0.975584	910.909	637.759	40.56	24.7177	-0.27325	75.2663	0.975584		0.996541	1113.37	840.217	40.56	23.5457	-0.0649118	76.4415	0.996541
	0.0710458	506.073	232.923	40.6	94.4715	-0.73166	5.50653	0.0710458		0.904074	708.897	435.747	40.6	30.7011	-0.60138	69.2811	0.904074		0.975723	911.511	638.361	40.6	24.7069	-0.26248	75.277	0.975723		0.996567	1114.17	841.016	40.6	23.5437	-0.0791464	76.4436	0.996567
	0.0714531	506.272	233.122	40.64	94.4399	-0.73987	5.5381	0.0714531		0.904396	709.301	436.151	40.64	30.6764	-0.63341	69.3058	0.904396		0.975855	912.108	638.958	40.64	24.6967	-0.24486	75.2872	0.975855		0.99663	1114.96	841.813	40.64	23.5389	-0.11719	76.4483	0.99663
	0.0718666	506.469	233.319	40.68	94.4079	-0.74532	5.57015	0.0718666		0.904736	709.704	436.554	40.68	30.6504	-0.66625	69.3318	0.904736		0.975976	912.706	639.556	40.68	24.6874	-0.2191	75.2965	0.975976		0.996667	1115.76	842.615	40.68	23.536	-0.0627527	76.4512	0.996667
	0.0722812	506.665	233.515	40.72	94.3758	-0.74811	5.60228	0.0722812		0.905092	710.103	436.953	40.72	30.6231	-0.694	69.3591	0.905092		0.976081	913.306	640.156	40.72	24.6793	-0.18667	75.3047	0.976081		0.996682	1116.56	843.413	40.72	23.5349	-0.0118121	76.4523	0.996682
	0.072691	506.86	233.71	40.76	94.344	-0.74856	5.63404	0.072691		0.905459	710.502	437.352	40.76	30.595	-0.70909	69.3872	0.905459		0.97617	913.907	640.757	40.76	24.6725	-0.15459	75.3115	0.97617		0.99672	1117.36	844.212	40.76	23.532	-0.11868	76.4553	0.99672
	0.0730917	507.062	233.912	40.8	94.3129	-0.74719	5.6651	0.0730917		0.90583	710.9	437.75	40.8	30.5665	-0.71084	69.4157	0.90583		0.976242	914.509	641.359	40.8	24.6669	-0.12551	75.3171	0.976242		0.996794	1118.16	845.007	40.8	23.5263	-0.12763	76.4609	0.996794
	0.0734801	507.264	234.114	40.84	94.2828	-0.74464	5.6952	0.0734801		0.906198	711.294	438.144	40.84	30.5383	-0.6943	69.4439	0.906198		0.976301	915.111	641.961	40.84	24.6623	-0.10269	75.3216	0.976301		0.996844	1118.96	845.808	40.84	23.5225	-0.0829985	76.4648	0.996844
	0.0738564	507.463	234.313	40.88	94.2537	-0.7416	5.72437	0.0738564		0.906554	711.688	438.538	40.88	30.5111	-0.66254	69.4711	0.906554		0.976349	915.715	642.565	40.88	24.6586	-0.0887216	75.3254	0.976349		0.996894	1119.75	846.605	40.88	23.5186	-0.0881075	76.4686	0.996894
	0.0742233	507.661	234.511	40.92	94.2252	-0.73872	5.75281	0.0742233		0.906889	712.083	438.933	40.92	30.4854	-0.61867	69.4968	0.906889		0.976394	916.314	643.164	40.92	24.6552	-0.0853708	75.3288	0.976394		0.996932	1120.55	847.403	40.92	23.5157	-0.0512745	76.4715	0.996932
	0.074585	507.859	234.709	40.96	94.1972	-0.7365	5.78084	0.074585		0.907199	712.484	439.334	40.96	30.4616	-0.57118	69.5206	0.907199		0.976439	916.916	643.766	40.96	24.6517	-0.0908979	75.3323	0.976439		0.99697	1121.36	848.205	40.96	23.5128	-0.0692641	76.4744	0.99697
	0.0749464	508.065	234.915	41	94.1692	-0.73526	5.80885	0.0749464		0.907485	712.885	439.735	41	30.4397	-0.52407	69.5425	0.907485		0.976489	917.518	644.368	41	24.6478	-0.10569	75.3361	0.976489		0.997008	1122.15	849.001	41	23.5099	-0.066893	76.4773	0.997008
	0.0753097	508.266	235.116	41.04	94.141	-0.73512	5.83701	0.0753097		0.907747	713.289	440.139	41.04	30.4196	-0.48472	69.5626	0.907747		0.976549	918.117	644.967	41.04	24.6432	-0.1273	75.3408	0.976549		0.997057	1122.95	849.8	41.04	23.5061	-0.13864	76.4811	0.997057
	0.0756787	508.463	235.313	41.08	94.1124	-0.73596	5.86561	0.0756787		0.907992	713.69	440.54	41.08	30.4008	-0.45789	69.5814	0.907992		0.976621	918.713	645.563	41.08	24.6376	-0.15022	75.3463	0.976621		0.997143	1123.75	850.598	41.08	23.4995	-0.14008	76.4877	0.997143
	0.0760558	508.662	235.512	41.12	94.0832	-0.73754	5.89484	0.0760558		0.908227	714.096	440.946	41.12	30.3829	-0.44614	69.5994	0.908227		0.976705	919.309	646.159	41.12	24.6312	-0.17074	75.3528	0.976705		0.997181	1124.55	851.398	41.12	23.4966	-0.1211	76.4906	0.997181
	0.0764401	508.866	235.716	41.16	94.0534	-0.7395	5.92462	0.0764401		0.90846	714.497	441.347	41.16	30.3651	-0.44823	69.6172	0.90846		0.976798	919.909	646.759	41.16	24.624	-0.18888	75.36	0.976798		0.997278	1125.35	852.195	41.16	23.4892	-0.12416	76.4981	0.997278
	0.07683	509.065	235.915	41.2	94.0232	-0.74143	5.95484	0.07683		0.908697	714.902	441.752	41.2	30.3469	-0.46438	69.6354	0.908697		0.9769	920.508	647.358	41.2	24.6161	-0.20215	75.3678	0.9769		0.997304	1126.14	852.994	41.2	23.4872	-0.0268392	76.5	0.997304
	0.0772233	509.264	236.114	41.24	93.9927	-0.74299	5.98533	0.0772233		0.908945	715.3	442.15	41.24	30.3279	-0.48731	69.6544	0.908945		0.977007	921.104	647.954	41.24	24.6079	-0.20857	75.3761	0.977007		0.997317	1126.94	853.794	41.24	23.4862	-0.0646227	76.5011	0.997317
	0.077618	509.463	236.313	41.28	93.9621	-0.74391	6.01592	0.077618		0.909206	715.696	442.546	41.28	30.3079	-0.51215	69.6744	0.909206		0.977116	921.704	648.554	41.28	24.5995	-0.20991	75.3845	0.977116		0.997343	1127.74	854.594	41.28	23.4842	-0.058245	76.503	0.997343
	0.0780119	509.661	236.511	41.32	93.9316	-0.74405	6.04645	0.0780119		0.90948	716.096	442.946	41.32	30.2869	-0.53761	69.6954	0.90948		0.977224	922.307	649.157	41.32	24.5911	-0.20602	75.3928	0.977224		0.997392	1128.54	855.394	41.32	23.4804	-0.0833304	76.5068	0.997392
	0.0784036	509.859	236.709	41.36	93.9012	-0.74344	6.07681	0.0784036		0.909767	716.492	443.342	41.36	30.2649	-0.56028	69.7174	0.909767		0.977329	922.906	649.756	41.36	24.583	-0.20021	75.401	0.977329		0.99743	1129.34	856.193	41.36	23.4775	-0.0913002	76.5097	0.99743
	0.0787918	510.058	236.908	41.4	93.8711	-0.74222	6.1069	0.0787918		0.910064	716.895	443.745	41.4	30.2421	-0.57965	69.7402	0.910064		0.977431	923.511	650.361	41.4	24.5751	-0.19244	75.4088	0.977431		0.997491	1130.14	856.99	41.4	23.4728	-0.1354	76.5144	0.997491
	0.0791772	510.263	237.113	41.44	93.8413	-0.74069	6.13677	0.0791772		0.910371	717.293	444.143	41.44	30.2186	-0.59407	69.7637	0.910371		0.977529	924.109	650.959	41.44	24.5676	-0.18338	75.4163	0.977529		0.997552	1130.94	857.789	41.44	23.4681	-0.0933922	76.5191	0.997552
	0.079559	510.462	237.312	41.48	93.8117	-0.73927	6.16636	0.079559		0.910684	717.692	444.542	41.48	30.1946	-0.60426	69.7877	0.910684		0.977621	924.707	651.557	41.48	24.5605	-0.17229	75.4235	0.977621		0.997602	1131.74	858.59	41.48	23.4643	-0.0997706	76.5229	0.997602
	0.0799379	510.665	237.515	41.52	93.7823	-0.73846	6.19573	0.0799379		0.911001	718.092	444.942	41.52	30.1703	-0.61009	69.812	0.911001		0.977707	925.307	652.157	41.52	24.5538	-0.16181	75.4301	0.977707		0.997663	1132.54	859.387	41.52	23.4596	-0.12192	76.5276	0.997663
	0.0803134	510.863	237.713	41.56	93.7532	-0.73881	6.22483	0.0803134		0.911321	718.495	445.345	41.56	30.1458	-0.61469	69.8365	0.911321		0.977789	925.903	652.753	41.56	24.5476	-0.14992	75.4364	0.977789		0.997736	1133.34	860.186	41.56	23.454	-0.11947	76.5332	0.997736
	0.0806856	511.061	237.911	41.6	93.7244	-0.74089	6.25368	0.0806856		0.911642	718.897	445.747	41.6	30.1212	-0.61577	69.8611	0.911642		0.977863	926.504	653.354	41.6	24.5418	-0.13862	75.4421	0.977863		0.997798	1134.13	860.982	41.6	23.4493	-0.0976768	76.5379	0.997798
	0.0810545	511.261	238.111	41.64	93.6958	-0.74523	6.28227	0.0810545		0.911964	719.294	446.144	41.64	30.0965	-0.61351	69.8857	0.911964		0.977932	927.106	653.956	41.64	24.5365	-0.12679	75.4474	0.977932		0.997859	1134.93	861.782	41.64	23.4446	-0.12619	76.5426	0.997859
	0.0814205	511.462	238.312	41.68	93.6674	-0.75227	6.31064	0.0814205		0.912282	719.691	446.541	41.68	30.0721	-0.60484	69.9101	0.912282		0.977995	927.706	654.556	41.68	24.5316	-0.11789	75.4523	0.977995		0.997932	1135.73	862.584	41.68	23.439	-0.15217	76.5482	0.997932
	0.0817855	511.662	238.512	41.72	93.6391	-0.7623	6.33893	0.0817855		0.912595	720.091	446.941	41.72	30.0481	-0.59472	69.9341	0.912595		0.978054	928.304	655.154	41.72	24.5271	-0.10863	75.4569	0.978054		0.998005	1136.53	863.383	41.72	23.4334	-0.0520932	76.5538	0.998005
	0.0821535	511.865	238.715	41.76	93.6106	-0.7754	6.36745	0.0821535		0.912902	720.491	447.341	41.76	30.0246	-0.58118	69.9576	0.912902		0.978108	928.905	655.755	41.76	24.5229	-0.10053	75.461	0.978108		0.997982	1137.33	864.182	41.76	23.4352	0.0270873	76.552	0.997982
	0.0825286	512.069	238.919	41.8	93.5815	-0.79141	6.39652	0.0825286		0.913202	720.892	447.742	41.8	30.0016	-0.56708	69.9806	0.913202		0.978159	929.505	656.355	41.8	24.519	-0.0956285	75.4649	0.978159		0.997983	1138.13	864.984	41.8	23.4351	0.00167405	76.5521	0.997983
	0.0829157	512.272	239.122	41.84	93.5515	-0.8099	6.42653	0.0829157		0.913494	721.289	448.139	41.84	29.9792	-0.55271	70.003	0.913494		0.978208	930.108	656.958	41.84	24.5152	-0.0948439	75.4687	0.978208		0.998008	1138.93	865.785	41.84	23.4332	-0.0802134	76.554	0.998008
	0.0833204	512.471	239.321	41.88	93.5202	-0.83022	6.45789	0.0833204		0.913779	721.689	448.539	41.88	29.9574	-0.54085	70.0248	0.913779		0.978257	930.706	657.556	41.88	24.5114	-0.0962607	75.4725	0.978257		0.998057	1139.73	866.583	41.88	23.4294	-0.10252	76.5578	0.998057
	0.0837466	512.673	239.523	41.92	93.4871	-0.85152	6.49093	0.0837466		0.914059	722.088	448.938	41.92	29.9359	-0.53417	70.0463	0.914059		0.978308	931.305	658.155	41.92	24.5075	-0.10074	75.4765	0.978308		0.998106	1140.53	867.383	41.92	23.4257	-0.12633	76.5616	0.998106
	0.084196	512.873	239.723	41.96	93.4523	-0.87284	6.52576	0.084196		0.914337	722.49	449.34	41.96	29.9146	-0.53266	70.0676	0.914337		0.978362	931.908	658.758	41.96	24.5033	-0.10817	75.4806	0.978362		0.998203	1141.33	868.179	41.96	23.4182	-0.13336	76.569	0.998203
	0.0846677	513.074	239.924	42	93.4157	-0.89321	6.56232	0.0846677		0.914616	722.889	449.739	42	29.8932	-0.53724	70.089	0.914616		0.978421	932.512	659.362	42	24.4988	-0.12118	75.4852	0.978421		0.99824	1142.13	868.976	42	23.4154	-0.1112	76.5718	0.99824
	0.0851588	513.276	240.126	42.04	93.3777	-0.91173	6.60038	0.0851588		0.914899	723.288	450.138	42.04	29.8716	-0.54584	70.1106	0.914899		0.978487	933.109	659.959	42.04	24.4936	-0.13514	75.4903	0.978487		0.998301	1142.92	869.772	42.04	23.4107	-0.15019	76.5765	0.998301
	0.0856636	513.471	240.321	42.08	93.3385	-0.92766	6.63951	0.0856636		0.915186	723.685	450.535	42.08	29.8496	-0.55657	70.1327	0.915186		0.978561	933.708	660.558	42.08	24.488	-0.14936	75.496	0.978561		0.998397	1143.72	870.572	42.08	23.4033	-0.13717	76.5839	0.998397
	0.086178	513.669	240.519	42.12	93.2987	-0.94051	6.67938	0.086178		0.91548	724.086	450.936	42.12	29.8271	-0.56738	70.1552	0.91548		0.978642	934.304	661.154	42.12	24.4817	-0.16155	75.5022	0.978642		0.998458	1144.52	871.372	42.12	23.3987	-0.0755002	76.5886	0.998458
	0.0866963	513.87	240.72	42.16	93.2585	-0.95004	6.71955	0.0866963		0.915778	724.485	451.335	42.16	29.8042	-0.5768	70.1781	0.915778		0.978729	934.902	661.752	42.16	24.475	-0.17136	75.5089	0.978729		0.998471	1145.32	872.172	42.16	23.3977	-0.0611715	76.5895	0.998471
	0.0872133	514.071	240.921	42.2	93.2184	-0.95628	6.75962	0.0872133		0.916082	724.886	451.736	42.2	29.781	-0.58335	70.2013	0.916082		0.978819	935.499	662.349	42.2	24.468	-0.17692	75.5159	0.978819		0.998519	1146.13	872.976	42.2	23.394	-0.11412	76.5933	0.998519
	0.0877259	514.269	241.119	42.24	93.1787	-0.95948	6.79935	0.0877259		0.916387	725.289	452.139	42.24	29.7576	-0.58531	70.2247	0.916387		0.978911	936.097	662.947	42.24	24.4609	-0.17752	75.523	0.978911		0.998567	1146.93	873.777	42.24	23.3903	-0.0738508	76.597	0.998567
	0.088233	514.466	241.316	42.28	93.1394	-0.9601	6.83865	0.088233		0.916692	725.689	452.539	42.28	29.7342	-0.5823	70.2481	0.916692		0.979003	936.697	663.547	42.28	24.4539	-0.17469	75.5301	0.979003		0.998604	1147.73	874.578	42.28	23.3875	-0.0869927	76.5998	0.998604
	0.0887343	514.666	241.516	42.32	93.1005	-0.95869	6.87751	0.0887343		0.916994	726.086	452.936	42.32	29.711	-0.57314	70.2712	0.916994		0.979092	937.295	664.145	42.32	24.447	-0.16847	75.537	0.979092		0.998653	1148.52	875.373	42.32	23.3837	-0.12084	76.6035	0.998653
	0.0892303	514.866	241.716	42.36	93.0621	-0.95589	6.91595	0.0892303		0.91729	726.487	453.337	42.36	29.6883	-0.56099	70.2939	0.91729		0.979177	937.896	664.746	42.36	24.4404	-0.16047	75.5435	0.979177		0.998726	1149.32	876.171	42.36	23.3781	-0.11161	76.6091	0.998726
	0.089722	515.065	241.915	42.4	93.024	-0.95236	6.95406	0.089722		0.917579	726.883	453.733	42.4	29.6662	-0.54613	70.3161	0.917579		0.979258	938.498	665.348	42.4	24.4342	-0.15155	75.5498	0.979258		0.998786	1150.11	876.964	42.4	23.3735	-0.11338	76.6138	0.998786
	0.0902101	515.267	242.117	42.44	92.9861	-0.94875	6.99189	0.0902101		0.91786	727.282	454.132	42.44	29.6447	-0.53012	70.3376	0.91786		0.979335	939.098	665.948	42.44	24.4283	-0.14456	75.5557	0.979335		0.998811	1150.91	877.761	42.44	23.3716	-0.0525568	76.6157	0.998811
	0.0906946	515.464	242.314	42.48	92.9486	-0.94571	7.02944	0.0906946		0.918133	727.687	454.537	42.48	29.6238	-0.51656	70.3585	0.918133		0.979408	939.695	666.545	42.48	24.4226	-0.13812	75.5614	0.979408		0.998848	1151.71	878.558	42.48	23.3688	-0.0393372	76.6185	0.998848
	0.0911757	515.661	242.511	42.52	92.9113	-0.9438	7.06673	0.0911757		0.9184	728.086	454.936	42.52	29.6033	-0.50642	70.3789	0.9184		0.979478	940.295	667.145	42.52	24.4172	-0.13122	75.5667	0.979478		0.998872	1152.51	879.358	42.52	23.3669	-0.0551608	76.6204	0.998872
	0.0916534	515.859	242.709	42.56	92.8743	-0.94358	7.10376	0.0916534		0.918662	728.486	455.336	42.56	29.5832	-0.49924	70.399	0.918662		0.979545	940.897	667.747	42.56	24.4121	-0.12724	75.5719	0.979545		0.998897	1153.31	880.156	42.56	23.365	-0.0639579	76.6222	0.998897
	0.0921277	516.058	242.908	42.6	92.8375	-0.9455	7.14052	0.0921277		0.918921	728.884	455.734	42.6	29.5633	-0.49555	70.4189	0.918921		0.97961	941.498	668.348	42.6	24.407	-0.12436	75.5769	0.97961		0.998921	1154.11	880.957	42.6	23.3632	-0.0561539	76.6241	0.998921
	0.0925992	516.261	243.111	42.64	92.801	-0.94996	7.17706	0.0925992		0.91918	729.281	456.131	42.64	29.5435	-0.49448	70.4387	0.91918		0.979673	942.094	668.944	42.64	24.4021	-0.11978	75.5818	0.979673		0.998969	1154.91	881.759	42.64	23.3595	-0.11858	76.6277	0.998969
	0.0930697	516.462	243.312	42.68	92.7645	-0.95717	7.21353	0.0930697		0.919438	729.68	456.53	42.68	29.5238	-0.49566	70.4585	0.919438		0.979734	942.694	669.544	42.68	24.3974	-0.1157	75.5865	0.979734		0.999041	1155.71	882.561	42.68	23.354	-0.1173	76.6333	0.999041
	0.0935418	516.667	243.517	42.72	92.7279	-0.9672	7.25012	0.0935418		0.919698	730.082	456.932	42.72	29.5039	-0.50024	70.4784	0.919698		0.979793	943.29	670.14	42.72	24.3929	-0.11094	75.5911	0.979793		0.999101	1156.51	883.363	42.72	23.3494	-0.0917514	76.6379	0.999101
	0.0940185	516.865	243.715	42.76	92.691	-0.97991	7.28707	0.0940185		0.91996	730.478	457.328	42.76	29.4838	-0.50478	70.4985	0.91996		0.979849	943.89	670.74	42.76	24.3886	-0.1053	75.5954	0.979849		0.999149	1157.31	884.165	42.76	23.3457	-0.10552	76.6416	0.999149
	0.0945049	517.064	243.914	42.8	92.6533	-0.99491	7.32477	0.0945049		0.920225	730.878	457.728	42.8	29.4635	-0.51023	70.5188	0.920225		0.979903	944.493	671.343	42.8	24.3845	-0.0992789	75.5995	0.979903		0.999185	1158.12	884.965	42.8	23.3429	-0.0362087	76.6444	0.999185
	0.0950049	517.265	244.115	42.84	92.6145	-1.01156	7.36352	0.0950049		0.920493	731.277	458.127	42.84	29.4429	-0.51589	70.5393	0.920493		0.979952	945.094	671.944	42.84	24.3806	-0.092297	75.6033	0.979952		0.999198	1158.91	885.761	42.84	23.3419	-0.030321	76.6453	0.999198
	0.0955212	517.467	244.317	42.88	92.5745	-1.02902	7.40354	0.0955212		0.920763	731.679	458.529	42.88	29.4222	-0.52087	70.56	0.920763		0.979998	945.695	672.545	42.88	24.3771	-0.0860122	75.6069	0.979998		0.999222	1159.71	886.558	42.88	23.3401	-0.0771076	76.6472	0.999222
	0.0960564	517.666	244.516	42.92	92.533	-1.04628	7.44502	0.0960564		0.921036	732.08	458.93	42.92	29.4013	-0.52547	70.581	0.921036		0.980041	946.29	673.14	42.92	24.3738	-0.0782301	75.6102	0.980041		0.999282	1160.51	887.356	42.92	23.3354	-0.14547	76.6518	0.999282
	0.0966115	517.863	244.713	42.96	92.49	-1.06227	7.48804	0.0966115		0.921311	732.483	459.333	42.96	29.3802	-0.52761	70.6021	0.921311		0.98008	946.889	673.739	42.96	24.3708	-0.0712334	75.6132	0.98008		0.999366	1161.31	888.157	42.96	23.329	-0.20386	76.6582	0.999366
	0.0971859	518.065	244.915	43	92.4455	-1.07594	7.53256	0.0971859		0.921587	732.884	459.734	43	29.3591	-0.52699	70.6232	0.921587		0.980115	947.492	674.342	43	24.3681	-0.066537	75.6159	0.980115		0.999486	1162.11	888.961	43	23.3198	-0.21531	76.6674	0.999486
	0.0977764	518.265	245.115	43.04	92.3997	-1.08638	7.57833	0.0977764		0.921861	733.279	460.129	43.04	29.3381	-0.51975	70.6441	0.921861		0.980149	948.096	674.946	43.04	24.3654	-0.0657929	75.6185	0.980149		0.99957	1162.91	889.762	43.04	23.3134	-0.13231	76.6738	0.99957
	0.0983783	518.461	245.311	43.08	92.3531	-1.09298	7.62498	0.0983783		0.922129	733.678	460.528	43.08	29.3175	-0.50688	70.6647	0.922129		0.980184	948.699	675.549	43.08	24.3627	-0.0706031	75.6212	0.980184		0.999629	1163.71	890.56	43.08	23.3088	-0.0525349	76.6784	0.999629
	0.0989861	518.659	245.509	43.12	92.3059	-1.09545	7.67209	0.0989861		0.922389	734.074	460.924	43.12	29.2976	-0.48943	70.6847	0.922389		0.980223	949.295	676.145	43.12	24.3597	-0.079256	75.6242	0.980223		0.999642	1164.51	891.358	43.12	23.3079	-0.00812598	76.6794	0.999642
	0.0995925	518.855	245.705	43.16	92.2589	-1.09395	7.71909	0.0995925		0.922639	734.47	461.32	43.16	29.2784	-0.46833	70.7038	0.922639		0.980266	949.895	676.745	43.16	24.3564	-0.089869	75.6275	0.980266		0.99963	1165.31	892.155	43.16	23.3088	-0.0242038	76.6785	0.99963
	0.100191	519.055	245.905	43.2	92.2126	-1.08903	7.76547	0.100191		0.922878	734.871	461.721	43.2	29.2601	-0.44756	70.7221	0.922878		0.980317	950.499	677.349	43.2	24.3525	-0.10555	75.6314	0.980317		0.999666	1166.11	892.957	43.2	23.306	-0.10702	76.6812	0.999666
	0.100775	519.253	246.103	43.24	92.1673	-1.08167	7.81073	0.100775		0.923107	735.273	462.123	43.24	29.2426	-0.42872	70.7396	0.923107		0.980376	951.099	677.949	43.24	24.3479	-0.12398	75.636	0.980376		0.999738	1166.9	893.75	43.24	23.3005	-0.2042	76.6868	0.999738
	0.10134	519.456	246.306	43.28	92.1235	-1.07315	7.85452	0.10134		0.923327	735.675	462.525	43.28	29.2257	-0.41666	70.7565	0.923327		0.980445	951.694	678.544	43.28	24.3426	-0.14065	75.6413	0.980445		0.999882	1167.7	894.549	43.28	23.2895	-0.25675	76.6978	0.999882
	0.101884	519.655	246.505	43.32	92.0813	-1.0649	7.8967	0.101884		0.923542	736.078	462.928	43.32	29.2092	-0.41004	70.773	0.923542		0.980521	952.29	679.14	43.32	24.3367	-0.15303	75.6472	0.980521		0.999965	1168.5	895.348	43.32	23.283	-0.0783869	76.7042	0.999965
	0.102408	519.851	246.701	43.36	92.0407	-1.05841	7.93731	0.102408		0.923756	736.48	463.33	43.36	29.1928	-0.41206	70.7894	0.923756		0.980603	952.887	679.737	43.36	24.3304	-0.16137	75.6535	0.980603		0.999977	1169.3	896.148	43.36	23.2821	-0.00112963	76.7051	0.999977
	0.102916	520.056	246.906	43.4	92.0013	-1.05503	7.9767	0.102916		0.923973	736.881	463.731	43.4	29.1762	-0.42081	70.806	0.923973		0.980688	953.485	680.335	43.4	24.3239	-0.16353	75.6601	0.980688		0.999989	1170.1	896.952	43.4	23.2813	-0.0183518	76.706	0.999989
	0.103414	520.259	247.109	43.44	91.9627	-1.05584	8.01531	0.103414		0.924196	737.278	464.128	43.44	29.1591	-0.43591	70.8231	0.924196		0.980773	954.087	680.937	43.44	24.3173	-0.16214	75.6666	0.980773		1	1170.91	897.757	43.44	23.2804	-0.00275329	76.7069	1
	0.10391	520.465	247.315	43.48	91.9243	-1.06154	8.05373	0.10391		0.924428	737.676	464.526	43.48	29.1413	-0.4533	70.8409	0.924428		0.980856	954.682	681.532	43.48	24.3109	-0.15852	75.673	0.980856		0.999999	1171.71	898.56	43.48	23.2804	0.0342911	76.7068	0.999999
	0.104411	520.666	247.516	43.52	91.8855	-1.07239	8.09256	0.104411		0.92467	738.077	464.927	43.52	29.1228	-0.47441	70.8594	0.92467		0.980936	955.273	682.123	43.52	24.3047	-0.14716	75.6792	0.980936
	0.104925	520.865	247.715	43.56	91.8456	-1.0882	8.13243	0.104925		0.924923	738.474	465.324	43.56	29.1034	-0.4943	70.8788	0.924923		0.981009	955.882	682.732	43.56	24.2991	-0.13703	75.6848	0.981009
	0.10546	521.066	247.916	43.6	91.8042	-1.1084	8.17389	0.10546		0.925186	738.877	465.727	43.6	29.0833	-0.51142	70.8989	0.925186		0.981079	956.483	683.333	43.6	24.2937	-0.13358	75.6902	0.981079
	0.10602	521.267	248.117	43.64	91.7608	-1.13207	8.21724	0.10602		0.925456	739.275	466.125	43.64	29.0626	-0.52262	70.9197	0.925456		0.981147	957.08	683.93	43.64	24.2885	-0.12994	75.6955	0.981147
	0.106605	521.47	248.32	43.68	91.7154	-1.15813	8.26261	0.106605		0.925731	739.674	466.524	43.68	29.0415	-0.52801	70.9407	0.925731		0.981215	957.681	684.531	43.68	24.2832	-0.13345	75.7007	0.981215
	0.107216	521.667	248.517	43.72	91.6681	-1.18542	8.30998	0.107216		0.926006	740.072	466.922	43.72	29.0204	-0.52596	70.9618	0.926006		0.981286	958.281	685.131	43.72	24.2777	-0.14318	75.7062	0.981286
	0.10785	521.871	248.721	43.76	91.6189	-1.21283	8.35914	0.10785		0.926279	740.467	467.317	43.76	28.9995	-0.51458	70.9827	0.926279		0.981364	958.88	685.73	43.76	24.2717	-0.15885	75.7122	0.981364
	0.108504	522.066	248.916	43.8	91.5683	-1.23938	8.40978	0.108504		0.926543	740.866	467.716	43.8	28.9793	-0.49774	71.003	0.926543		0.981451	959.484	686.334	43.8	24.265	-0.17975	75.719	0.981451
	0.109172	522.264	249.114	43.84	91.5165	-1.26425	8.46156	0.109172		0.926798	741.265	468.115	43.84	28.9597	-0.47763	71.0225	0.926798		0.981551	960.088	686.938	43.84	24.2573	-0.20481	75.7266	0.981551
	0.109851	522.463	249.313	43.88	91.4639	-1.28684	8.51417	0.109851		0.927041	741.661	468.511	43.88	28.9411	-0.45549	71.0412	0.927041		0.981664	960.692	687.542	43.88	24.2486	-0.23147	75.7354	0.981664
	0.110537	522.663	249.513	43.92	91.4106	-1.30672	8.5674	0.110537		0.927274	742.065	468.915	43.92	28.9233	-0.43584	71.059	0.927274		0.98179	961.289	688.139	43.92	24.2388	-0.25422	75.7451	0.98179
	0.11123	522.863	249.713	43.96	91.3569	-1.32359	8.62109	0.11123		0.927497	742.467	469.317	43.96	28.9062	-0.42268	71.0761	0.927497		0.981926	961.889	688.739	43.96	24.2283	-0.26851	75.7556	0.981926
	0.111929	523.065	249.915	44	91.3028	-1.33728	8.67526	0.111929		0.927716	742.869	469.719	44	28.8894	-0.41684	71.0928	0.927716		0.982068	962.487	689.337	44	24.2174	-0.27309	75.7665	0.982068
	0.112635	523.264	250.114	44.04	91.2481	-1.34767	8.72995	0.112635		0.927933	743.265	470.115	44.04	28.8727	-0.41737	71.1095	0.927933		0.982208	963.085	689.935	44.04	24.2066	-0.26575	75.7774	0.982208
	0.113348	523.464	250.314	44.08	91.1928	-1.35475	8.78521	0.113348		0.928152	743.666	470.516	44.08	28.8559	-0.42449	71.1263	0.928152		0.982342	963.682	690.532	44.08	24.1962	-0.24808	75.7877	0.982342
	0.114068	523.662	250.512	44.12	91.137	-1.35862	8.84106	0.114068		0.928377	744.066	470.916	44.12	28.8387	-0.43731	71.1435	0.928377		0.982464	964.276	691.126	44.12	24.1868	-0.22005	75.7971	0.982464
	0.114795	523.867	250.717	44.16	91.0806	-1.3595	8.89742	0.114795		0.92861	744.468	471.318	44.16	28.8209	-0.4543	71.1613	0.92861		0.98257	964.876	691.726	44.16	24.1787	-0.18572	75.8052	0.98257
	0.115524	524.07	250.92	44.2	91.0241	-1.35785	8.95392	0.115524		0.928851	744.868	471.718	44.2	28.8024	-0.46957	71.1798	0.928851		0.982657	965.472	692.322	44.2	24.172	-0.14978	75.812	0.982657
	0.11625	524.266	251.116	44.24	90.9679	-1.35433	9.01017	0.11625		0.9291	745.267	472.117	44.24	28.7833	-0.48381	71.1989	0.9291		0.982725	966.073	692.923	44.24	24.1667	-0.11377	75.8172	0.982725
	0.116967	524.462	251.312	44.28	90.9123	-1.34984	9.06575	0.116967		0.929355	745.663	472.513	44.28	28.7638	-0.49056	71.2184	0.929355		0.982775	966.676	693.526	44.28	24.1628	-0.0838055	75.8211	0.982775
	0.117669	524.663	251.513	44.32	90.8579	-1.34545	9.12018	0.117669		0.929612	746.065	472.915	44.32	28.7441	-0.49344	71.2381	0.929612		0.982812	967.278	694.128	44.32	24.16	-0.061163	75.824	0.982812
	0.118353	524.858	251.708	44.36	90.8049	-1.34231	9.17318	0.118353		0.929869	746.46	473.31	44.36	28.7244	-0.48779	71.2578	0.929869		0.982839	967.878	694.728	44.36	24.1579	-0.0428167	75.826	0.982839
	0.119019	525.053	251.903	44.4	90.7533	-1.34148	9.22474	0.119019		0.93012	746.856	473.706	44.4	28.7051	-0.47442	71.2771	0.93012		0.982858	968.48	695.33	44.4	24.1565	-0.0313983	75.8275	0.982858
	0.119669	525.255	252.105	44.44	90.7029	-1.34383	9.27517	0.119669		0.930364	747.258	474.108	44.44	28.6865	-0.45856	71.2957	0.930364		0.982872	969.077	695.927	44.44	24.1554	-0.0232978	75.8286	0.982872
	0.120313	525.457	252.307	44.48	90.653	-1.34983	9.32504	0.120313		0.930598	747.659	474.509	44.48	28.6685	-0.44047	71.3137	0.930598		0.982882	969.675	696.525	44.48	24.1546	-0.0172073	75.8294	0.982882
	0.120959	525.661	252.511	44.52	90.6029	-1.3595	9.37517	0.120959		0.930824	748.06	474.91	44.52	28.6512	-0.42318	71.331	0.930824		0.98289	970.275	697.125	44.52	24.154	-0.0114575	75.8299	0.98289
	0.121621	525.864	252.714	44.56	90.5516	-1.37233	9.42641	0.121621		0.93104	748.46	475.31	44.56	28.6346	-0.40687	71.3476	0.93104		0.982894	970.874	697.724	44.56	24.1536	-0.00754114	75.8303	0.982894
	0.122306	526.064	252.914	44.6	90.4985	-1.38739	9.47951	0.122306		0.931249	748.861	475.711	44.6	28.6186	-0.39444	71.3636	0.931249		0.982898	971.474	698.324	44.6	24.1534	-0.00455901	75.8306	0.982898
	0.123021	526.264	253.114	44.64	90.4431	-1.40337	9.53496	0.123021		0.931453	749.26	476.11	44.64	28.603	-0.38634	71.3792	0.931453		0.982899	972.075	698.925	44.64	24.1532	-0.00349229	75.8307	0.982899
	0.123768	526.466	253.316	44.68	90.3852	-1.41885	9.59284	0.123768		0.931652	749.659	476.509	44.68	28.5877	-0.38157	71.3945	0.931652		0.982901	972.677	699.527	44.68	24.1531	-0.00618722	75.8308	0.982901
	0.124542	526.664	253.514	44.72	90.3252	-1.43246	9.65281	0.124542		0.931852	750.058	476.908	44.72	28.5725	-0.38287	71.4098	0.931852		0.982906	973.276	700.126	44.72	24.1527	-0.0137436	75.8312	0.982906
	0.125335	526.863	253.713	44.76	90.2638	-1.4431	9.71427	0.125335		0.932053	750.46	477.31	44.76	28.5571	-0.38933	71.4252	0.932053		0.982916	973.879	700.729	44.76	24.152	-0.0253292	75.832	0.982916
	0.126135	527.062	253.912	44.8	90.2017	-1.45008	9.77635	0.126135		0.932259	750.864	477.714	44.8	28.5413	-0.40079	71.441	0.932259		0.982934	974.482	701.332	44.8	24.1506	-0.0430578	75.8333	0.982934
	0.126933	527.262	254.112	44.84	90.1398	-1.45324	9.8382	0.126933		0.932471	751.265	478.115	44.84	28.525	-0.4148	71.4573	0.932471		0.982961	975.086	701.936	44.84	24.1485	-0.0643145	75.8355	0.982961
	0.127719	527.461	254.311	44.88	90.079	-1.45292	9.89909	0.127719		0.932692	751.664	478.514	44.88	28.5081	-0.42757	71.4741	0.932692		0.983	975.683	702.533	44.88	24.1455	-0.0862723	75.8385	0.983
	0.128486	527.657	254.507	44.92	90.0195	-1.44993	9.95857	0.128486		0.932918	752.065	478.915	44.92	28.4908	-0.43858	71.4915	0.932918		0.983051	976.281	703.131	44.92	24.1416	-0.1076	75.8424	0.983051
	0.129234	527.857	254.707	44.96	89.9615	-1.44536	10.0165	0.129234		0.933149	752.463	479.313	44.96	28.4731	-0.44482	71.5092	0.933149		0.983112	976.881	703.731	44.96	24.1369	-0.1276	75.8471	0.983112
	0.129964	528.061	254.911	45	89.905	-1.44044	10.0731	0.129964		0.933381	752.86	479.71	45	28.4552	-0.44374	71.527	0.933381		0.983183	977.48	704.33	45	24.1314	-0.14712	75.8526	0.983183
	0.130679	528.263	255.113	45.04	89.8495	-1.43636	10.1285	0.130679		0.933611	753.258	480.108	45.04	28.4376	-0.43512	71.5446	0.933611		0.983263	978.077	704.927	45.04	24.1252	-0.16112	75.8588	0.983263
	0.131388	528.464	255.314	45.08	89.7946	-1.43415	10.1834	0.131388		0.933835	753.655	480.505	45.08	28.4205	-0.42048	71.5617	0.933835		0.98335	978.685	705.535	45.08	24.1185	-0.17396	75.8655	0.98335
	0.132095	528.669	255.519	45.12	89.7398	-1.43453	10.2382	0.132095		0.93405	754.057	480.907	45.12	28.404	-0.40455	71.5782	0.93405		0.983444	979.286	706.136	45.12	24.1113	-0.18577	75.8727	0.983444
	0.132807	528.869	255.719	45.16	89.6846	-1.43791	10.2934	0.132807		0.934257	754.458	481.308	45.16	28.3881	-0.38929	71.5941	0.934257		0.983542	979.884	706.734	45.16	24.1037	-0.19246	75.8803	0.983542
	0.133527	529.068	255.918	45.2	89.6288	-1.44438	10.3493	0.133527		0.934457	754.858	481.708	45.2	28.3728	-0.37764	71.6094	0.934457		0.983643	980.48	707.33	45.2	24.0959	-0.19344	75.888	0.983643
	0.134258	529.267	256.117	45.24	89.5721	-1.45377	10.4059	0.134258		0.934652	755.259	482.109	45.24	28.3579	-0.37159	71.6244	0.934652		0.983742	981.081	707.931	45.24	24.0882	-0.19067	75.8957	0.983742
	0.135001	529.465	256.315	45.28	89.5145	-1.46568	10.4635	0.135001		0.934846	755.661	482.511	45.28	28.343	-0.37302	71.6392	0.934846		0.983839	981.68	708.53	45.28	24.0807	-0.18133	75.9032	0.983839
	0.135756	529.667	256.517	45.32	89.456	-1.47963	10.522	0.135756		0.935042	756.059	482.909	45.32	28.328	-0.37922	71.6542	0.935042		0.98393	982.285	709.135	45.32	24.0737	-0.16818	75.9102	0.98393
	0.136522	529.863	256.713	45.36	89.3966	-1.4951	10.5814	0.136522		0.935242	756.459	483.309	45.36	28.3126	-0.38953	71.6696	0.935242		0.984013	982.884	709.734	45.36	24.0673	-0.15224	75.9166	0.984013
	0.137299	530.069	256.919	45.4	89.3365	-1.51161	10.6416	0.137299		0.935448	756.856	483.706	45.4	28.2969	-0.39879	71.6854	0.935448		0.984087	983.481	710.331	45.4	24.0616	-0.13219	75.9224	0.984087
	0.138085	530.269	257.119	45.44	89.2755	-1.52876	10.7025	0.138085		0.935659	757.259	484.109	45.44	28.2807	-0.40728	71.7015	0.935659		0.98415	984.081	710.931	45.44	24.0567	-0.11098	75.9272	0.98415
	0.138881	530.464	257.314	45.48	89.2138	-1.54626	10.7642	0.138881		0.935873	757.656	484.506	45.48	28.2643	-0.41046	71.7179	0.935873		0.984203	984.678	711.528	45.48	24.0527	-0.0922242	75.9313	0.984203
	0.139686	530.666	257.516	45.52	89.1515	-1.56396	10.8266	0.139686		0.936086	758.053	484.903	45.52	28.2479	-0.40645	71.7343	0.936086		0.984246	985.27	712.12	45.52	24.0494	-0.0734569	75.9346	0.984246
	0.140499	530.861	257.711	45.56	89.0884	-1.58183	10.8896	0.140499		0.936296	758.455	485.305	45.56	28.2319	-0.39721	71.7504	0.936296		0.98428	985.874	712.724	45.56	24.0468	-0.0597717	75.9372	0.98428
	0.141322	531.061	257.911	45.6	89.0247	-1.59994	10.9534	0.141322		0.9365	758.853	485.703	45.6	28.2162	-0.38251	71.766	0.9365		0.984309	986.477	713.327	45.6	24.0445	-0.0553651	75.9394	0.984309
	0.142152	531.264	258.114	45.64	88.9603	-1.61847	11.0177	0.142152		0.936695	759.251	486.101	45.64	28.2013	-0.36436	71.781	0.936695		0.984338	987.077	713.927	45.64	24.0423	-0.0576433	75.9417	0.984338
	0.14299	531.466	258.316	45.68	88.8954	-1.63763	11.0827	0.14299		0.936881	759.653	486.503	45.68	28.1871	-0.34573	71.7952	0.936881		0.98437	987.674	714.524	45.68	24.0398	-0.0665726	75.9441	0.98437
	0.143835	531.665	258.515	45.72	88.8298	-1.65767	11.1482	0.143835		0.937057	760.059	486.909	45.72	28.1736	-0.33228	71.8087	0.937057		0.984407	988.269	715.119	45.72	24.0369	-0.0785097	75.947	0.984407
	0.144688	531.864	258.714	45.76	88.7638	-1.67881	11.2143	0.144688		0.937228	760.456	487.306	45.76	28.1605	-0.3225	71.8218	0.937228		0.984451	988.874	715.724	45.76	24.0335	-0.0936289	75.9504	0.984451
	0.145548	532.064	258.914	45.8	88.6971	-1.70116	11.281	0.145548		0.937394	760.86	487.71	45.8	28.1477	-0.31913	71.8345	0.937394		0.984505	989.476	716.326	45.8	24.0294	-0.1124	75.9545	0.984505
	0.146418	532.264	259.114	45.84	88.6296	-1.72471	11.3484	0.146418		0.937562	761.258	488.108	45.84	28.1349	-0.32447	71.8474	0.937562		0.984567	990.073	716.923	45.84	24.0246	-0.12753	75.9594	0.984567
	0.147299	532.461	259.311	45.88	88.5613	-1.74926	11.4167	0.147299		0.937734	761.658	488.508	45.88	28.1217	-0.33478	71.8605	0.937734		0.984636	990.669	717.519	45.88	24.0192	-0.13627	75.9647	0.984636
	0.148195	532.666	259.516	45.92	88.4919	-1.7744	11.4861	0.148195		0.937912	762.058	488.908	45.92	28.108	-0.35166	71.8742	0.937912		0.984708	991.274	718.124	45.92	24.0137	-0.13939	75.9702	0.984708
	0.149108	532.864	259.714	45.96	88.4212	-1.79945	11.5569	0.149108		0.938101	762.457	489.307	45.96	28.0936	-0.37028	71.8887	0.938101		0.98478	991.876	718.726	45.96	24.0081	-0.13869	75.9758	0.98478
	0.150041	533.064	259.914	46	88.3489	-1.82353	11.6292	0.150041		0.938299	762.857	489.707	46	28.0784	-0.38984	71.9039	0.938299		0.984851	992.47	719.32	46	24.0027	-0.13051	75.9813	0.984851
	0.150996	533.265	260.115	46.04	88.2748	-1.84558	11.7032	0.150996		0.938507	763.26	490.11	46.04	28.0624	-0.40637	71.9198	0.938507		0.984915	993.067	719.917	46.04	23.9977	-0.11553	75.9862	0.984915
	0.151975	533.465	260.315	46.08	88.199	-1.86445	11.7791	0.151975		0.938723	763.658	490.508	46.08	28.0459	-0.41983	71.9364	0.938723		0.98497	993.668	720.518	46.08	23.9935	-0.097555	75.9905	0.98497
	0.152974	533.67	260.52	46.12	88.1215	-1.87897	11.8565	0.152974		0.938944	764.054	490.904	46.12	28.0289	-0.42429	71.9533	0.938944		0.985017	994.269	721.119	46.12	23.9899	-0.0814652	75.994	0.985017
	0.15399	533.866	260.716	46.16	88.0428	-1.8881	11.9352	0.15399		0.939165	764.451	491.301	46.16	28.012	-0.41971	71.9702	0.939165		0.985055	994.867	721.717	46.16	23.987	-0.0653141	75.997	0.985055
	0.155017	534.066	260.916	46.2	87.9632	-1.89102	12.0148	0.155017		0.939382	764.848	491.698	46.2	27.9954	-0.40991	71.9869	0.939382		0.985085	995.473	722.323	46.2	23.9846	-0.0550238	75.9993	0.985085
	0.156047	534.265	261.115	46.24	87.8833	-1.88725	12.0947	0.156047		0.939592	765.246	492.096	46.24	27.9793	-0.39203	72.0029	0.939592		0.985113	996.074	722.924	46.24	23.9825	-0.052137	76.0014	0.985113
	0.157073	534.458	261.308	46.28	87.8038	-1.87673	12.1742	0.157073		0.939791	765.652	492.502	46.28	27.964	-0.3735	72.0182	0.939791		0.985139	996.675	723.525	46.28	23.9804	-0.0535078	76.0035	0.985139
	0.158089	534.658	261.508	46.32	87.7251	-1.85988	12.2529	0.158089		0.939982	766.052	492.902	46.32	27.9494	-0.35465	72.0328	0.939982		0.985169	997.269	724.119	46.32	23.9782	-0.0600947	76.0058	0.985169
	0.159086	534.859	261.709	46.36	87.6478	-1.8376	12.3302	0.159086		0.940162	766.452	493.302	46.36	27.9356	-0.33738	72.0466	0.940162		0.985202	997.869	724.719	46.36	23.9756	-0.0697973	76.0084	0.985202
	0.16006	535.058	261.908	46.4	87.5723	-1.81128	12.4057	0.16006		0.940334	766.853	493.703	46.4	27.9225	-0.32305	72.0598	0.940334		0.985241	998.465	725.315	46.4	23.9726	-0.081382	76.0114	0.985241
	0.161006	535.261	262.111	46.44	87.499	-1.78268	12.479	0.161006		0.9405	767.25	494.1	46.44	27.9097	-0.31362	72.0725	0.9405		0.985287	999.058	725.908	46.44	23.9691	-0.0932187	76.0149	0.985287
	0.16192	535.455	262.305	46.48	87.4282	-1.75391	12.5499	0.16192		0.940662	767.653	494.503	46.48	27.8973	-0.30827	72.0849	0.940662		0.985337	999.653	726.503	46.48	23.9652	-0.10193	76.0188	0.985337
	0.162802	535.656	262.506	46.52	87.3598	-1.72718	12.6182	0.162802		0.940822	768.052	494.902	46.52	27.8851	-0.30557	72.0972	0.940822		0.985393	1000.25	727.103	46.52	23.9609	-0.11148	76.0231	0.985393
	0.163652	535.855	262.705	46.56	87.2939	-1.70474	12.6841	0.163652		0.940982	768.457	495.307	46.56	27.8728	-0.30848	72.1094	0.940982		0.985453	1000.85	727.702	46.56	23.9563	-0.11916	76.0277	0.985453
	0.164472	536.057	262.907	46.6	87.2303	-1.6886	12.7477	0.164472		0.941144	768.857	495.707	46.6	27.8604	-0.31468	72.1219	0.941144		0.985516	1001.45	728.302	46.6	23.9514	-0.12613	76.0326	0.985516
	0.16527	536.252	263.102	46.64	87.1685	-1.6804	12.8095	0.16527		0.94131	769.254	496.104	46.64	27.8476	-0.32077	72.1346	0.94131		0.985583	1002.05	728.899	46.64	23.9462	-0.13028	76.0377	0.985583
	0.166055	536.456	263.306	46.68	87.1077	-1.68119	12.8704	0.166055		0.941479	769.647	496.497	46.68	27.8347	-0.32714	72.1476	0.941479		0.985652	1002.65	729.504	46.68	23.9409	-0.1354	76.043	0.985652
	0.166838	536.66	263.51	46.72	87.0469	-1.69138	12.9311	0.166838		0.941652	770.049	496.899	46.72	27.8215	-0.33487	72.1608	0.941652		0.985723	1003.25	730.099	46.72	23.9354	-0.13725	76.0485	0.985723
	0.167633	536.864	263.714	46.76	86.9853	-1.71062	12.9927	0.167633		0.941829	770.451	497.301	46.76	27.8079	-0.34522	72.1744	0.941829		0.985793	1003.85	730.696	46.76	23.93	-0.13329	76.054	0.985793
	0.168454	537.061	263.911	46.8	86.9217	-1.73783	13.0563	0.168454		0.942012	770.85	497.7	46.8	27.7938	-0.35645	72.1884	0.942012		0.985861	1004.45	731.296	46.8	23.9248	-0.12663	76.0592	0.985861
	0.169311	537.263	264.113	46.84	86.8553	-1.77134	13.1228	0.169311		0.942202	771.25	498.1	46.84	27.7793	-0.37029	72.2029	0.942202		0.985924	1005.04	731.89	46.84	23.9199	-0.11468	76.064	0.985924
	0.170214	537.47	264.32	46.88	86.7853	-1.80902	13.1927	0.170214		0.942398	771.646	498.496	46.88	27.7643	-0.38157	72.218	0.942398		0.98598	1005.64	732.494	46.88	23.9156	-0.1002	76.0683	0.98598
	0.171164	537.672	264.522	46.92	86.7117	-1.84851	13.2664	0.171164		0.9426	772.045	498.895	46.92	27.7488	-0.39205	72.2335	0.9426		0.986028	1006.24	733.094	46.92	23.9119	-0.0845846	76.072	0.986028
	0.17216	537.87	264.72	46.96	86.6345	-1.88754	13.3435	0.17216		0.942807	772.445	499.295	46.96	27.7329	-0.40108	72.2493	0.942807		0.986068	1006.84	733.692	46.96	23.9088	-0.0695518	76.0751	0.986068
	0.173194	538.069	264.919	47	86.5543	-1.92406	13.4237	0.173194		0.943019	772.844	499.694	47	27.7167	-0.40674	72.2655	0.943019		0.9861	1007.44	734.293	47	23.9063	-0.0571791	76.0776	0.9861
	0.174258	538.268	265.118	47.04	86.4719	-1.95654	13.5061	0.174258		0.943231	773.242	500.092	47.04	27.7004	-0.40687	72.2818	0.943231		0.986127	1008.04	734.892	47.04	23.9042	-0.0497925	76.0797	0.986127
	0.175337	538.467	265.317	47.08	86.3882	-1.98401	13.5898	0.175337		0.943443	773.643	500.493	47.08	27.6842	-0.40356	72.298	0.943443		0.986152	1008.64	735.494	47.08	23.9023	-0.0478048	76.0816	0.986152
	0.176422	538.666	265.516	47.12	86.3042	-2.00615	13.6739	0.176422		0.943652	774.042	500.892	47.12	27.6682	-0.39504	72.3141	0.943652		0.986178	1009.24	736.091	47.12	23.9003	-0.0514644	76.0836	0.986178
	0.177502	538.863	265.713	47.16	86.2204	-2.02318	13.7576	0.177502		0.943855	774.444	501.294	47.16	27.6526	-0.38302	72.3296	0.943855		0.986206	1009.84	736.693	47.16	23.8982	-0.0579948	76.0858	0.986206
	0.178573	539.062	265.912	47.2	86.1374	-2.03576	13.8406	0.178573		0.944051	774.838	501.688	47.2	27.6376	-0.36661	72.3447	0.944051		0.986239	1010.44	737.292	47.2	23.8956	-0.0700194	76.0883	0.986239
	0.179632	539.259	266.109	47.24	86.0553	-2.04479	13.9227	0.179632		0.944237	775.238	502.088	47.24	27.6233	-0.34649	72.3589	0.944237		0.986278	1011.04	737.89	47.24	23.8926	-0.0823555	76.0914	0.986278
	0.180683	539.459	266.309	47.28	85.9739	-2.05125	14.0041	0.180683		0.944413	775.641	502.491	47.28	27.6099	-0.32528	72.3724	0.944413		0.986324	1011.64	738.488	47.28	23.889	-0.0936852	76.0949	0.986324
	0.181728	539.66	266.51	47.32	85.8929	-2.05601	14.0851	0.181728		0.944577	776.042	502.892	47.32	27.5973	-0.30437	72.3849	0.944577		0.986375	1012.24	739.087	47.32	23.8851	-0.10322	76.0988	0.986375
	0.182773	539.861	266.711	47.36	85.8119	-2.0597	14.1662	0.182773		0.944731	776.439	503.289	47.36	27.5855	-0.2851	72.3967	0.944731		0.986431	1012.83	739.683	47.36	23.8808	-0.10944	76.1031	0.986431
	0.183825	540.063	266.913	47.4	85.7304	-2.06269	14.2477	0.183825		0.944874	776.837	503.687	47.4	27.5745	-0.2653	72.4077	0.944874		0.986488	1013.43	740.278	47.4	23.8764	-0.11075	76.1076	0.986488
	0.184886	540.265	267.115	47.44	85.6481	-2.06508	14.3299	0.184886		0.945009	777.242	504.092	47.44	27.5642	-0.25203	72.418	0.945009		0.986546	1014.03	740.88	47.44	23.8719	-0.11126	76.112	0.986546
	0.185958	540.466	267.316	47.48	85.565	-2.06678	14.413	0.185958		0.945138	777.643	504.493	47.48	27.5543	-0.2447	72.4279	0.945138		0.986603	1014.63	741.482	47.48	23.8675	-0.11047	76.1164	0.986603
	0.18704	540.662	267.512	47.52	85.4812	-2.06761	14.4969	0.18704		0.945265	778.041	504.891	47.52	27.5446	-0.24369	72.4377	0.945265		0.98666	1015.23	742.081	47.52	23.8631	-0.11008	76.1208	0.98666
	0.188128	540.859	267.709	47.56	85.3968	-2.06743	14.5812	0.188128		0.945393	778.442	505.292	47.56	27.5348	-0.2487	72.4475	0.945393		0.986717	1015.83	742.678	47.56	23.8587	-0.10828	76.1252	0.986717
	0.189217	541.059	267.909	47.6	85.3124	-2.06622	14.6656	0.189217		0.945526	778.846	505.696	47.6	27.5246	-0.2609	72.4576	0.945526		0.986773	1016.43	743.279	47.6	23.8544	-0.10643	76.1295	0.986773
	0.190302	541.257	268.107	47.64	85.2283	-2.06416	14.7497	0.190302		0.945666	779.246	506.096	47.64	27.5139	-0.27718	72.4684	0.945666		0.986828	1017.03	743.883	47.64	23.8502	-0.10752	76.1338	0.986828
	0.191378	541.453	268.303	47.68	85.1449	-2.06165	14.8331	0.191378		0.945815	779.646	506.496	47.68	27.5024	-0.29591	72.4798	0.945815		0.986883	1017.62	744.475	47.68	23.8459	-0.10491	76.1381	0.986883
	0.192442	541.653	268.503	47.72	85.0625	-2.05923	14.9156	0.192442		0.945974	780.045	506.895	47.72	27.4902	-0.31234	72.492	0.945974		0.986936	1018.23	745.076	47.72	23.8418	-0.0998118	76.1422	0.986936
	0.193495	541.853	268.703	47.76	84.9809	-2.05756	14.9971	0.193495		0.946141	780.444	507.294	47.76	27.4774	-0.32675	72.5048	0.946141		0.986986	1018.83	745.676	47.76	23.8379	-0.0919539	76.146	0.986986
	0.194536	542.053	268.903	47.8	84.9002	-2.0573	15.0779	0.194536		0.946315	780.841	507.691	47.8	27.4641	-0.33554	72.5181	0.946315		0.987032	1019.42	746.274	47.8	23.8344	-0.0827533	76.1495	0.987032
	0.195572	542.258	269.108	47.84	84.8199	-2.05899	15.1581	0.195572		0.94649	781.238	508.088	47.84	27.4507	-0.33645	72.5316	0.94649		0.987072	1020.02	746.87	47.84	23.8313	-0.0716063	76.1526	0.987072
	0.196606	542.458	269.308	47.88	84.7397	-2.06297	15.2383	0.196606		0.946666	781.635	508.485	47.88	27.4372	-0.33227	72.545	0.946666		0.987106	1020.62	747.469	47.88	23.8287	-0.059837	76.1552	0.987106
	0.197645	542.661	269.511	47.92	84.6592	-2.06931	15.3188	0.197645		0.946836	782.033	508.883	47.92	27.4242	-0.32075	72.5581	0.946836		0.987134	1021.21	748.06	47.92	23.8265	-0.0494499	76.1574	0.987134
	0.198693	542.862	269.712	47.96	84.578	-2.0778	15.4	0.198693		0.947001	782.432	509.282	47.96	27.4116	-0.30771	72.5707	0.947001		0.987158	1021.82	748.667	47.96	23.8247	-0.0448672	76.1592	0.987158
	0.199753	543.062	269.912	48	84.4959	-2.08796	15.4822	0.199753		0.947157	782.833	509.683	48	27.3996	-0.29216	72.5827	0.947157		0.987181	1022.42	749.267	48	23.8229	-0.0466361	76.1611	0.987181
	0.200828	543.262	270.112	48.04	84.4125	-2.09911	15.5655	0.200828		0.947305	783.231	510.081	48.04	27.3882	-0.27596	72.594	0.947305		0.987207	1023.02	749.871	48.04	23.8209	-0.0518188	76.163	0.987207
	0.201918	543.465	270.315	48.08	84.328	-2.11046	15.65	0.201918		0.947446	783.629	510.479	48.08	27.3775	-0.26163	72.6048	0.947446		0.987236	1023.62	750.475	48.08	23.8187	-0.0620947	76.1652	0.987236
	0.203023	543.663	270.513	48.12	84.2424	-2.1212	15.7356	0.203023		0.947578	784.03	510.88	48.12	27.3673	-0.24798	72.615	0.947578		0.987271	1024.22	751.071	48.12	23.816	-0.0722858	76.168	0.987271
	0.20414	543.868	270.718	48.16	84.1558	-2.13059	15.8222	0.20414		0.947705	784.434	511.284	48.16	27.3576	-0.23921	72.6247	0.947705		0.98731	1024.82	751.668	48.16	23.8129	-0.0796758	76.171	0.98731
	0.205265	544.067	270.917	48.2	84.0686	-2.13809	15.9094	0.205265		0.947829	784.836	511.686	48.2	27.3481	-0.23522	72.6341	0.947829		0.987353	1025.41	752.262	48.2	23.8096	-0.0839347	76.1743	0.987353
	0.206396	544.268	271.118	48.24	83.981	-2.14339	15.9971	0.206396		0.947951	785.231	512.081	48.24	27.3388	-0.23273	72.6435	0.947951		0.987397	1026.01	752.858	48.24	23.8062	-0.0851285	76.1777	0.987397
	0.207527	544.467	271.317	48.28	83.8933	-2.14647	16.0847	0.207527		0.948072	785.636	512.486	48.28	27.3294	-0.23605	72.6528	0.948072		0.987441	1026.61	753.459	48.28	23.8028	-0.0852675	76.1811	0.987441
	0.208655	544.672	271.522	48.32	83.8059	-2.14758	16.1722	0.208655		0.948198	786.037	512.887	48.32	27.3198	-0.24541	72.6624	0.948198		0.987486	1027.21	754.061	48.32	23.7994	-0.0881745	76.1845	0.987486
	0.209776	544.865	271.715	48.36	83.719	-2.14722	16.2591	0.209776		0.948329	786.438	513.288	48.36	27.3097	-0.26054	72.6725	0.948329		0.987534	1027.81	754.665	48.36	23.7957	-0.0968645	76.1882	0.987534
	0.210888	545.063	271.913	48.4	83.6328	-2.14612	16.3453	0.210888		0.94847	786.837	513.687	48.4	27.2989	-0.28092	72.6833	0.94847		0.987587	1028.42	755.267	48.4	23.7916	-0.1113	76.1923	0.987587
	0.211991	545.26	272.11	48.44	83.5473	-2.1451	16.4307	0.211991		0.948623	787.24	514.09	48.44	27.2872	-0.30485	72.695	0.948623		0.987649	1029.02	755.866	48.44	23.7868	-0.12965	76.1971	0.987649
	0.213085	545.458	272.308	48.48	83.4625	-2.14503	16.5156	0.213085		0.948789	787.638	514.488	48.48	27.2745	-0.32987	72.7077	0.948789		0.987722	1029.62	756.471	48.48	23.7812	-0.15167	76.2028	0.987722
	0.214174	545.658	272.508	48.52	83.3781	-2.14675	16.5999	0.214174		0.948967	788.037	514.887	48.52	27.2609	-0.35295	72.7214	0.948967		0.987806	1030.22	757.065	48.52	23.7747	-0.17248	76.2093	0.987806
	0.215259	545.862	272.712	48.56	83.294	-2.15095	16.684	0.215259		0.949157	788.441	515.291	48.56	27.2463	-0.37294	72.7359	0.949157		0.9879	1030.81	757.663	48.56	23.7675	-0.18759	76.2165	0.9879
	0.216344	546.061	272.911	48.6	83.2099	-2.15812	16.7681	0.216344		0.949355	788.832	515.682	48.6	27.2311	-0.38428	72.7511	0.949355		0.988	1031.41	758.257	48.6	23.7597	-0.19415	76.2242	0.988
	0.217433	546.261	273.111	48.64	83.1255	-2.16849	16.8525	0.217433		0.949557	789.231	516.081	48.64	27.2157	-0.38559	72.7666	0.949557		0.9881	1032.01	758.856	48.64	23.752	-0.19007	76.2319	0.9881
	0.218528	546.459	273.309	48.68	83.0406	-2.18198	16.9374	0.218528		0.949757	789.627	516.477	48.68	27.2004	-0.3781	72.7819	0.949757		0.988196	1032.6	759.453	48.68	23.7446	-0.17723	76.2393	0.988196
	0.219634	546.658	273.508	48.72	82.9549	-2.19818	17.0231	0.219634		0.949951	790.025	516.875	48.72	27.1855	-0.36197	72.7968	0.949951		0.988283	1033.2	760.053	48.72	23.7379	-0.15723	76.246	0.988283
	0.220752	546.857	273.707	48.76	82.8683	-2.21639	17.1098	0.220752		0.950134	790.428	517.278	48.76	27.1715	-0.33914	72.8108	0.950134		0.988359	1033.8	760.651	48.76	23.7321	-0.13308	76.2519	0.988359
	0.221887	547.06	273.91	48.8	82.7803	-2.23561	17.1977	0.221887		0.950305	790.827	517.677	48.8	27.1584	-0.31487	72.8239	0.950305		0.988421	1034.4	761.25	48.8	23.7272	-0.10998	76.2567	0.988421
	0.223042	547.264	274.114	48.84	82.6908	-2.25467	17.2873	0.223042		0.950463	791.229	518.079	48.84	27.1463	-0.29108	72.836	0.950463		0.988473	1035	761.849	48.84	23.7233	-0.0899212	76.2607	0.988473
	0.22422	547.465	274.315	48.88	82.5995	-2.27232	17.3786	0.22422		0.950609	791.628	518.478	48.88	27.135	-0.27031	72.8472	0.950609		0.988516	1035.61	762.456	48.88	23.7199	-0.0792605	76.264	0.988516
	0.225422	547.667	274.517	48.92	82.5063	-2.28734	17.4717	0.225422		0.950745	792.028	518.878	48.92	27.1246	-0.25286	72.8576	0.950745		0.988556	1036.2	763.054	48.92	23.7169	-0.0766122	76.2671	0.988556
	0.226644	547.867	274.717	48.96	82.4116	-2.29871	17.5665	0.226644		0.950874	792.428	519.278	48.96	27.1148	-0.24039	72.8675	0.950874		0.988596	1036.81	763.657	48.96	23.7137	-0.0829084	76.2702	0.988596
	0.227882	548.066	274.916	49	82.3156	-2.30578	17.6624	0.227882		0.950996	792.829	519.679	49	27.1054	-0.23032	72.8769	0.950996		0.988643	1037.41	764.258	49	23.7101	-0.0977026	76.2738	0.988643
	0.229127	548.264	275.114	49.04	82.2191	-2.30829	17.7589	0.229127		0.951115	793.232	520.082	49.04	27.0963	-0.22399	72.886	0.951115		0.988698	1038.01	764.856	49.04	23.7059	-0.11618	76.2781	0.988698
	0.230368	548.464	275.314	49.08	82.1229	-2.30649	17.8551	0.230368		0.95123	793.628	520.478	49.08	27.0875	-0.21737	72.8948	0.95123		0.988763	1038.61	765.456	49.08	23.7008	-0.13573	76.2831	0.988763
	0.231596	548.657	275.507	49.12	82.0278	-2.3011	17.9502	0.231596		0.951342	794.028	520.878	49.12	27.0789	-0.2119	72.9034	0.951342		0.988838	1039.21	766.057	49.12	23.695	-0.15255	76.2889	0.988838
	0.232802	548.855	275.705	49.16	81.9343	-2.2932	18.0437	0.232802		0.951451	794.422	521.272	49.16	27.0705	-0.20459	72.9117	0.951451		0.988921	1039.81	766.658	49.16	23.6887	-0.1634	76.2953	0.988921
	0.233982	549.054	275.904	49.2	81.8428	-2.28411	18.1352	0.233982		0.951556	794.824	521.674	49.2	27.0625	-0.20067	72.9198	0.951556		0.989007	1040.4	767.255	49.2	23.6821	-0.16511	76.3019	0.989007
	0.235137	549.253	276.103	49.24	81.7533	-2.27519	18.2247	0.235137		0.95166	795.223	522.073	49.24	27.0545	-0.19884	72.9278	0.95166		0.989091	1040.99	767.843	49.24	23.6756	-0.15387	76.3084	0.989091
	0.236273	549.452	276.302	49.28	81.6653	-2.26763	18.3127	0.236273		0.951764	795.625	522.475	49.28	27.0465	-0.20199	72.9357	0.951764		0.989165	1041.59	768.44	49.28	23.6699	-0.13093	76.3141	0.989165
	0.237397	549.652	276.502	49.32	81.5782	-2.26234	18.3999	0.237397		0.951872	796.026	522.876	49.32	27.0383	-0.21149	72.944	0.951872		0.989226	1042.19	769.039	49.32	23.6652	-0.10113	76.3188	0.989226
	0.23852	549.855	276.705	49.36	81.4912	-2.2598	18.4869	0.23852		0.951986	796.426	523.276	49.36	27.0296	-0.22603	72.9527	0.951986		0.989269	1042.79	769.643	49.36	23.6618	-0.0676913	76.3221	0.989269
	0.23965	550.058	276.908	49.4	81.4035	-2.26007	18.5745	0.23965		0.952108	796.821	523.671	49.4	27.0202	-0.24268	72.9621	0.952108		0.989296	1043.39	770.245	49.4	23.6597	-0.036471	76.3242	0.989296
	0.240797	550.257	277.107	49.44	81.3147	-2.26279	18.6634	0.240797		0.95224	797.224	524.074	49.44	27.0101	-0.26359	72.9721	0.95224		0.989308	1043.99	770.843	49.44	23.6589	-0.00934506	76.3251	0.989308
	0.241961	550.463	277.313	49.48	81.2244	-2.26735	18.7536	0.241961		0.952383	797.613	524.463	49.48	26.9991	-0.28182	72.9831	0.952383		0.989307	1044.6	771.445	49.48	23.6589	0.00954955	76.325	0.989307
	0.243143	550.663	277.513	49.52	81.1329	-2.27301	18.8452	0.243143		0.952533	798.015	524.865	49.52	26.9876	-0.29349	72.9946	0.952533		0.989299	1045.2	772.053	49.52	23.6595	0.0164632	76.3244	0.989299
	0.244337	550.86	277.71	49.56	81.0403	-2.27901	18.9378	0.244337		0.952689	798.416	525.266	49.56	26.9756	-0.30434	73.0066	0.952689		0.989291	1045.81	772.656	49.56	23.6601	0.012124	76.3238	0.989291
	0.245538	551.059	277.909	49.6	80.9472	-2.28479	19.0309	0.245538		0.952849	798.81	525.66	49.6	26.9634	-0.30586	73.0189	0.952849		0.989288	1046.41	773.257	49.6	23.6604	-0.000890534	76.3235	0.989288
	0.24674	551.258	278.108	49.64	80.8541	-2.28997	19.124	0.24674		0.953008	799.211	526.061	49.64	26.9512	-0.3014	73.031	0.953008		0.989293	1047	773.854	49.64	23.66	-0.0199288	76.3239	0.989293
	0.247936	551.456	278.306	49.68	80.7613	-2.29442	19.2167	0.247936		0.953163	799.608	526.458	49.68	26.9393	-0.29032	73.0429	0.953163		0.989308	1047.6	774.445	49.68	23.6588	-0.0374789	76.3251	0.989308
	0.249125	551.656	278.506	49.72	80.6692	-2.29823	19.3088	0.249125		0.953311	800.01	526.86	49.72	26.928	-0.27516	73.0542	0.953311		0.989331	1048.19	775.044	49.72	23.657	-0.0530585	76.3269	0.989331
	0.250306	551.858	278.708	49.76	80.5776	-2.30161	19.4004	0.250306		0.95345	800.407	527.257	49.76	26.9173	-0.25787	73.0649	0.95345		0.989362	1048.79	775.642	49.76	23.6546	-0.0649525	76.3293	0.989362
	0.251483	552.059	278.909	49.8	80.4864	-2.30482	19.4916	0.251483		0.953579	800.809	527.659	49.8	26.9074	-0.23854	73.0748	0.953579		0.989398	1049.39	776.238	49.8	23.6519	-0.0714913	76.3321	0.989398
	0.252659	552.258	279.108	49.84	80.3952	-2.3081	19.5828	0.252659		0.9537	801.21	528.06	49.84	26.8982	-0.2238	73.0841	0.9537		0.989436	1049.98	776.831	49.84	23.649	-0.0708554	76.335	0.989436
	0.253839	552.458	279.308	49.88	80.3038	-2.31158	19.6743	0.253839		0.953813	801.617	528.467	49.88	26.8895	-0.21232	73.0928	0.953813		0.989471	1050.58	777.433	49.88	23.6462	-0.0657232	76.3377	0.989471
	0.255027	552.656	279.506	49.92	80.2118	-2.31532	19.7663	0.255027		0.953922	802.013	528.863	49.92	26.8812	-0.20401	73.1011	0.953922		0.989504	1051.19	778.039	49.92	23.6437	-0.0594156	76.3402	0.989504
	0.256222	552.857	279.707	49.96	80.1191	-2.31929	19.859	0.256222		0.954027	802.414	529.264	49.96	26.8731	-0.19936	73.1091	0.954027		0.989533	1051.79	778.638	49.96	23.6414	-0.0552035	76.3425	0.989533
	0.257427	553.057	279.907	50	80.0257	-2.32341	19.9523	0.257427		0.95413	802.818	529.668	50	26.8652	-0.19885	73.117	0.95413		0.989561	1052.39	779.24	50	23.6393	-0.0514681	76.3446	0.989561
	0.258637	553.256	280.106	50.04	79.9319	-2.32766	20.0461	0.258637		0.954236	803.222	530.072	50.04	26.8571	-0.20499	73.1251	0.954236		0.989587	1052.99	779.839	50.04	23.6373	-0.0525384	76.3467	0.989587
	0.25985	553.457	280.307	50.08	79.8379	-2.33205	20.1401	0.25985		0.954344	803.618	530.468	50.08	26.8488	-0.2093	73.1334	0.954344		0.989616	1053.59	780.443	50.08	23.6351	-0.0582153	76.3488	0.989616
	0.261062	553.656	280.506	50.12	79.744	-2.3367	20.2341	0.261062		0.954454	804.017	530.867	50.12	26.8404	-0.21505	73.1419	0.954454		0.989648	1054.19	781.044	50.12	23.6326	-0.0681841	76.3514	0.989648
	0.26227	553.856	280.706	50.16	79.6503	-2.3418	20.3277	0.26227		0.954568	804.416	531.266	50.16	26.8316	-0.22154	73.1506	0.954568		0.989687	1054.8	781.646	50.16	23.6296	-0.0828364	76.3544	0.989687
	0.263474	554.054	280.904	50.2	79.557	-2.34758	20.421	0.263474		0.954686	804.816	531.666	50.2	26.8226	-0.22916	73.1596	0.954686		0.989734	1055.39	782.241	50.2	23.6259	-0.0980132	76.358	0.989734
	0.264673	554.258	281.108	50.24	79.4641	-2.35421	20.514	0.264673		0.954807	805.209	532.059	50.24	26.8133	-0.23389	73.1689	0.954807		0.989788	1055.99	782.839	50.24	23.6218	-0.11094	76.3622	0.989788
	0.265872	554.456	281.306	50.28	79.3712	-2.36177	20.6068	0.265872		0.954929	805.608	532.458	50.28	26.804	-0.23494	73.1783	0.954929		0.989849	1056.59	783.437	50.28	23.6171	-0.1205	76.3668	0.989849
	0.267073	554.657	281.507	50.32	79.2781	-2.37015	20.6999	0.267073		0.955053	806.014	532.864	50.32	26.7945	-0.24049	73.1878	0.955053		0.989913	1057.18	784.033	50.32	23.6122	-0.12527	76.3718	0.989913
	0.268282	554.858	281.708	50.36	79.1844	-2.37904	20.7937	0.268282		0.955179	806.406	533.256	50.36	26.7848	-0.23954	73.1974	0.955179		0.989978	1057.78	784.628	50.36	23.6071	-0.12594	76.3768	0.989978
	0.269503	555.057	281.907	50.4	79.0897	-2.38791	20.8883	0.269503		0.955303	806.808	533.658	50.4	26.7753	-0.23588	73.2069	0.955303		0.990043	1058.38	785.228	50.4	23.6021	-0.12251	76.3818	0.990043
	0.27074	555.257	282.107	50.44	78.9939	-2.39613	20.9842	0.27074		0.955425	807.209	534.059	50.44	26.766	-0.23068	73.2163	0.955425		0.990105	1058.98	785.828	50.44	23.5973	-0.11769	76.3866	0.990105
	0.271992	555.459	282.309	50.48	78.8968	-2.40296	21.0812	0.271992		0.955544	807.607	534.457	50.48	26.7569	-0.22229	73.2254	0.955544		0.990165	1059.58	786.429	50.48	23.5927	-0.11364	76.3912	0.990165
	0.273259	555.66	282.51	50.52	78.7986	-2.40775	21.1794	0.273259		0.955657	808.005	534.855	50.52	26.7482	-0.21138	73.234	0.955657		0.990223	1060.18	787.03	50.52	23.5882	-0.11255	76.3957	0.990223
	0.274535	555.859	282.709	50.56	78.6997	-2.41002	21.2783	0.274535		0.955765	808.403	535.253	50.56	26.7399	-0.20161	73.2423	0.955765		0.990282	1060.79	787.636	50.56	23.5837	-0.11601	76.4003	0.990282
	0.275814	556.058	282.908	50.6	78.6006	-2.40957	21.3775	0.275814		0.955867	808.799	535.649	50.6	26.7321	-0.19065	73.2501	0.955867		0.990344	1061.38	788.234	50.6	23.5789	-0.12112	76.405	0.990344
	0.277091	556.256	283.106	50.64	78.5016	-2.40652	21.4764	0.277091		0.955965	809.204	536.054	50.64	26.7246	-0.18531	73.2576	0.955965		0.990408	1061.98	788.833	50.64	23.574	-0.12633	76.41	0.990408
	0.278357	556.455	283.305	50.68	78.4035	-2.40132	21.5746	0.278357		0.956061	809.604	536.454	50.68	26.7172	-0.18475	73.265	0.956061		0.990475	1062.58	789.429	50.68	23.5688	-0.13076	76.4151	0.990475
	0.279609	556.654	283.504	50.72	78.3065	-2.3947	21.6716	0.279609		0.956158	810.008	536.858	50.72	26.7098	-0.18831	73.2724	0.956158		0.990543	1063.18	790.028	50.72	23.5635	-0.131	76.4204	0.990543
	0.280842	556.85	283.7	50.76	78.2109	-2.38756	21.7671	0.280842		0.956259	810.41	537.26	50.76	26.7021	-0.19811	73.2801	0.956259		0.99061	1063.78	790.629	50.76	23.5584	-0.12673	76.4256	0.99061
	0.282057	557.047	283.897	50.8	78.1167	-2.38085	21.8613	0.282057		0.956365	810.806	537.656	50.8	26.694	-0.20977	73.2883	0.956365		0.990674	1064.37	791.225	50.8	23.5534	-0.1187	76.4305	0.990674
	0.283257	557.254	284.104	50.84	78.0237	-2.37539	21.9543	0.283257		0.956477	811.202	538.052	50.84	26.6853	-0.22042	73.2969	0.956477		0.990733	1064.98	791.829	50.84	23.5489	-0.10708	76.435	0.990733
	0.284447	557.452	284.302	50.88	77.9314	-2.37179	22.0466	0.284447		0.956595	811.603	538.453	50.88	26.6763	-0.23007	73.3059	0.956595		0.990785	1065.58	792.427	50.88	23.5449	-0.0949241	76.4391	0.990785
	0.285636	557.654	284.504	50.92	77.8393	-2.37031	22.1387	0.285636		0.956717	812.002	538.852	50.92	26.6669	-0.23814	73.3153	0.956717		0.990831	1066.18	793.029	50.92	23.5413	-0.0838811	76.4426	0.990831
	0.286831	557.852	284.702	50.96	77.7467	-2.37087	22.2313	0.286831		0.956843	812.397	539.247	50.96	26.6573	-0.24097	73.3249	0.956843		0.990873	1066.78	793.63	50.96	23.5381	-0.0770908	76.4458	0.990873
	0.288037	558.056	284.906	51	77.6532	-2.37306	22.3248	0.288037		0.956968	812.796	539.646	51	26.6477	-0.23797	73.3345	0.956968		0.990912	1067.38	794.23	51	23.5351	-0.0745552	76.4488	0.990912
	0.289258	558.262	285.112	51.04	77.5586	-2.37623	22.4195	0.289258		0.957091	813.197	540.047	51.04	26.6383	-0.23337	73.3439	0.957091		0.99095	1067.98	794.834	51.04	23.5321	-0.075957	76.4518	0.99095
	0.290495	558.46	285.31	51.08	77.4627	-2.37961	22.5153	0.290495		0.957212	813.597	540.447	51.08	26.629	-0.22929	73.3532	0.957212		0.99099	1068.59	795.436	51.08	23.529	-0.0791953	76.4549	0.99099
	0.291744	558.661	285.511	51.12	77.3659	-2.38245	22.6121	0.291744		0.95733	813.994	540.844	51.12	26.62	-0.22284	73.3622	0.95733		0.991033	1069.18	796.034	51.12	23.5258	-0.0828168	76.4582	0.991033
	0.293001	558.861	285.711	51.16	77.2685	-2.38415	22.7096	0.293001		0.957445	814.391	541.241	51.16	26.6112	-0.21765	73.371	0.957445		0.991076	1069.78	796.631	51.16	23.5224	-0.0832107	76.4615	0.991076
	0.29426	559.056	285.906	51.2	77.1709	-2.38439	22.8071	0.29426		0.957558	814.794	541.644	51.2	26.6026	-0.21566	73.3797	0.957558		0.991118	1070.38	797.227	51.2	23.5192	-0.078662	76.4648	0.991118
	0.295513	559.258	286.108	51.24	77.0738	-2.38313	22.9043	0.295513		0.95767	815.193	542.043	51.24	26.5939	-0.21616	73.3883	0.95767		0.991157	1070.98	797.825	51.24	23.5162	-0.0690338	76.4677	0.991157
	0.296758	559.454	286.304	51.28	76.9773	-2.38067	23.0008	0.296758		0.957784	815.594	542.444	51.28	26.5852	-0.21792	73.397	0.957784		0.99119	1071.58	798.428	51.28	23.5136	-0.059004	76.4703	0.99119
	0.297991	559.657	286.507	51.32	76.8817	-2.37757	23.0963	0.297991		0.957898	815.991	542.841	51.32	26.5765	-0.21969	73.4057	0.957898		0.991218	1072.17	799.024	51.32	23.5115	-0.0474929	76.4725	0.991218
	0.299212	559.855	286.705	51.36	76.7871	-2.37457	23.191	0.299212		0.958013	816.388	543.238	51.36	26.5677	-0.22095	73.4146	0.958013		0.991239	1072.77	799.622	51.36	23.5098	-0.0365062	76.4741	0.991239
	0.300423	560.055	286.905	51.4	76.6932	-2.37251	23.2848	0.300423		0.958128	816.786	543.636	51.4	26.5589	-0.21851	73.4234	0.958128		0.991256	1073.38	800.231	51.4	23.5085	-0.0294697	76.4754	0.991256
	0.301626	560.256	287.106	51.44	76.6	-2.37222	23.378	0.301626		0.958241	817.188	544.038	51.44	26.5502	-0.2152	73.4321	0.958241		0.991271	1073.99	800.836	51.44	23.5074	-0.0287084	76.4765	0.991271
	0.302825	560.457	287.307	51.48	76.5071	-2.3744	23.471	0.302825		0.958352	817.59	544.44	51.48	26.5417	-0.21138	73.4406	0.958352		0.991286	1074.58	801.434	51.48	23.5062	-0.0296679	76.4777	0.991286
	0.304024	560.661	287.511	51.52	76.4141	-2.37956	23.5639	0.304024		0.958461	817.987	544.837	51.52	26.5333	-0.20462	73.4489	0.958461		0.991302	1075.18	802.035	51.52	23.505	-0.0311094	76.4789	0.991302
	0.305227	560.862	287.712	51.56	76.3209	-2.38797	23.6571	0.305227		0.958566	818.387	545.237	51.56	26.5253	-0.19652	73.457	0.958566		0.991318	1075.78	802.63	51.56	23.5038	-0.0312465	76.4802	0.991318
	0.306436	561.06	287.91	51.6	76.2272	-2.39962	23.7509	0.306436		0.958666	818.789	545.639	51.6	26.5176	-0.18877	73.4647	0.958666		0.991334	1076.38	803.226	51.6	23.5025	-0.0283619	76.4814	0.991334
	0.307655	561.261	288.111	51.64	76.1327	-2.41427	23.8454	0.307655		0.958763	819.188	546.038	51.64	26.5102	-0.1826	73.4721	0.958763		0.991347	1076.97	803.823	51.64	23.5015	-0.0212115	76.4824	0.991347
	0.308887	561.465	288.315	51.68	76.0372	-2.43141	23.9408	0.308887		0.958857	819.584	546.434	51.68	26.503	-0.17443	73.4792	0.958857		0.991356	1077.57	804.425	51.68	23.5009	-0.0126403	76.4831	0.991356
	0.310135	561.666	288.516	51.72	75.9405	-2.45034	24.0375	0.310135		0.958946	819.982	546.832	51.72	26.4962	-0.1673	73.4861	0.958946		0.99136	1078.18	805.029	51.72	23.5005	-0.00551945	76.4834	0.99136
	0.3114	561.868	288.718	51.76	75.8424	-2.47024	24.1356	0.3114		0.959031	820.385	547.235	51.76	26.4896	-0.16249	73.4926	0.959031		0.991362	1078.78	805.626	51.76	23.5004	-0.00042442	76.4835	0.991362
	0.312683	562.067	288.917	51.8	75.743	-2.4902	24.235	0.312683		0.959115	820.783	547.633	51.8	26.4832	-0.15933	73.4991	0.959115		0.991361	1079.38	806.227	51.8	23.5005	0.0015373	76.4835	0.991361
	0.313984	562.266	289.116	51.84	75.6421	-2.50932	24.3359	0.313984		0.959198	821.186	548.036	51.84	26.4768	-0.15903	73.5054	0.959198		0.991361	1079.98	806.833	51.84	23.5005	-0.0035052	76.4835	0.991361
	0.315302	562.465	289.315	51.88	75.54	-2.52678	24.438	0.315302		0.959281	821.583	548.433	51.88	26.4705	-0.15997	73.5118	0.959281		0.991366	1080.58	807.431	51.88	23.5001	-0.0163853	76.4839	0.991366
	0.316633	562.662	289.512	51.92	75.4368	-2.54186	24.5412	0.316633		0.959366	821.984	548.834	51.92	26.464	-0.1642	73.5183	0.959366		0.991378	1081.18	808.03	51.92	23.4991	-0.0346432	76.4848	0.991378
	0.317975	562.86	289.71	51.96	75.3329	-2.55406	24.6452	0.317975		0.959453	822.382	549.232	51.96	26.4573	-0.16915	73.5249	0.959453		0.991402	1081.78	808.633	51.96	23.4973	-0.0588801	76.4867	0.991402
	0.319322	563.057	289.907	52	75.2284	-2.56307	24.7496	0.319322		0.959543	822.783	549.633	52	26.4504	-0.17569	73.5318	0.959543		0.99144	1082.38	809.233	52	23.4943	-0.0902787	76.4896	0.99144
	0.320673	563.259	290.109	52.04	75.1237	-2.56885	24.8543	0.320673		0.959636	823.18	550.03	52.04	26.4433	-0.1826	73.539	0.959636		0.991496	1082.98	809.832	52.04	23.49	-0.12475	76.4939	0.991496
	0.322023	563.458	290.308	52.08	75.0191	-2.57156	24.9589	0.322023		0.959733	823.578	550.428	52.08	26.4359	-0.18699	73.5464	0.959733		0.99157	1083.58	810.431	52.08	23.4843	-0.16216	76.4996	0.99157
	0.323369	563.656	290.506	52.12	74.9147	-2.57158	25.0633	0.323369		0.959832	823.977	550.827	52.12	26.4283	-0.19208	73.554	0.959832		0.991664	1084.18	811.03	52.12	23.4771	-0.1989	76.5069	0.991664
	0.32471	563.857	290.707	52.16	74.8109	-2.56946	25.1672	0.32471		0.959933	824.378	551.228	52.16	26.4205	-0.19486	73.5617	0.959933		0.991776	1084.78	811.628	52.16	23.4685	-0.23022	76.5155	0.991776
	0.326042	564.055	290.905	52.2	74.7076	-2.56583	25.2704	0.326042		0.960035	824.776	551.626	52.2	26.4127	-0.19712	73.5696	0.960035		0.991902	1085.37	812.225	52.2	23.4587	-0.25258	76.5252	0.991902
	0.327365	564.254	291.104	52.24	74.605	-2.56137	25.373	0.327365		0.960139	825.176	552.026	52.24	26.4048	-0.199	73.5775	0.960139		0.992036	1085.97	812.824	52.24	23.4484	-0.26043	76.5356	0.992036
	0.328679	564.454	291.304	52.28	74.5032	-2.55673	25.4748	0.328679		0.960243	825.569	552.419	52.28	26.3968	-0.20021	73.5855	0.960243		0.99217	1086.57	813.422	52.28	23.438	-0.25254	76.5459	0.99217
	0.329985	564.651	291.501	52.32	74.402	-2.55246	25.5761	0.329985		0.960348	825.969	552.819	52.32	26.3888	-0.20116	73.5935	0.960348		0.992296	1087.17	814.018	52.32	23.4283	-0.2282	76.5556	0.992296
	0.331286	564.849	291.699	52.36	74.3012	-2.54895	25.6769	0.331286		0.960453	826.369	553.219	52.36	26.3807	-0.20361	73.6016	0.960453		0.992405	1087.76	814.614	52.36	23.4199	-0.18975	76.5641	0.992405
	0.332585	565.053	291.903	52.4	74.2005	-2.54644	25.7775	0.332585		0.96056	826.768	553.618	52.4	26.3725	-0.20765	73.6098	0.96056		0.992491	1088.36	815.209	52.4	23.4133	-0.1408	76.5707	0.992491
	0.333885	565.256	292.106	52.44	74.0997	-2.54499	25.8783	0.333885		0.96067	827.168	554.018	52.44	26.3641	-0.21252	73.6182	0.96067		0.992551	1088.96	815.812	52.44	23.4086	-0.0913284	76.5753	0.992551
	0.33519	565.453	292.303	52.48	73.9986	-2.54453	25.9795	0.33519		0.960782	827.566	554.416	52.48	26.3555	-0.21633	73.6268	0.960782		0.992587	1089.56	816.414	52.48	23.4059	-0.0486673	76.5781	0.992587
	0.336501	565.655	292.505	52.52	73.897	-2.54491	26.0811	0.336501		0.960896	827.968	554.818	52.52	26.3467	-0.22236	73.6355	0.960896		0.992603	1090.17	817.019	52.52	23.4046	-0.0175821	76.5793	0.992603
	0.337817	565.857	292.707	52.56	73.7949	-2.54592	26.1831	0.337817		0.961014	828.364	555.214	52.56	26.3377	-0.22601	73.6445	0.961014		0.992607	1090.78	817.625	52.56	23.4043	-0.00214111	76.5796	0.992607
	0.339138	566.054	292.904	52.6	73.6925	-2.54741	26.2855	0.339138		0.961132	828.766	555.616	52.6	26.3286	-0.22873	73.6536	0.961132		0.992607	1091.38	818.231	52.6	23.4043	-0.00191793	76.5796	0.992607
	0.34046	566.256	293.106	52.64	73.5901	-2.54926	26.388	0.34046		0.961252	829.165	556.015	52.64	26.3194	-0.2306	73.6628	0.961252		0.99261	1091.98	818.833	52.64	23.4041	-0.0134258	76.5799	0.99261
	0.341781	566.455	293.305	52.68	73.4877	-2.55148	26.4904	0.341781		0.961373	829.563	556.413	52.68	26.3102	-0.23019	73.672	0.961373		0.992621	1092.58	819.434	52.68	23.4032	-0.0298978	76.5807	0.992621
	0.343099	566.653	293.503	52.72	73.3855	-2.55414	26.5925	0.343099		0.961493	829.964	556.814	52.72	26.301	-0.22828	73.6812	0.961493		0.992642	1093.18	820.031	52.72	23.4016	-0.0508332	76.5823	0.992642
	0.344413	566.856	293.706	52.76	73.2837	-2.55742	26.6944	0.344413		0.961611	830.365	557.215	52.76	26.292	-0.22497	73.6903	0.961611		0.992673	1093.77	820.62	52.76	23.3992	-0.0678054	76.5847	0.992673
	0.345725	567.052	293.902	52.8	73.182	-2.56154	26.796	0.345725		0.961727	830.761	557.611	52.8	26.283	-0.21891	73.6992	0.961727		0.992711	1094.36	821.213	52.8	23.3963	-0.0774651	76.5877	0.992711
	0.347036	567.254	294.104	52.84	73.0804	-2.56673	26.8976	0.347036		0.961839	831.16	558.01	52.84	26.2745	-0.20977	73.7078	0.961839		0.992753	1094.96	821.814	52.84	23.393	-0.0818704	76.5909	0.992753
	0.34835	567.453	294.303	52.88	72.9786	-2.57322	26.9994	0.34835		0.961946	831.558	558.408	52.88	26.2663	-0.19981	73.716	0.961946		0.992796	1095.57	822.421	52.88	23.3897	-0.0826754	76.5942	0.992796
	0.349668	567.653	294.503	52.92	72.8764	-2.58122	27.1016	0.349668		0.962047	831.957	558.807	52.92	26.2585	-0.18835	73.7237	0.962047		0.992838	1096.17	823.024	52.92	23.3864	-0.0803438	76.5975	0.992838
	0.350993	567.856	294.706	52.96	72.7737	-2.59089	27.2043	0.350993		0.962142	832.352	559.202	52.96	26.2512	-0.17473	73.731	0.962142		0.992879	1096.77	823.623	52.96	23.3834	-0.072797	76.6006	0.992879
	0.352326	568.057	294.907	53	72.6704	-2.60237	27.3076	0.352326		0.96223	832.761	559.611	53	26.2445	-0.16268	73.7377	0.96223		0.992913	1097.37	824.219	53	23.3807	-0.0582322	76.6032	0.992913
	0.353666	568.257	295.107	53.04	72.5666	-2.61578	27.4115	0.353666		0.962313	833.162	560.012	53.04	26.2381	-0.15714	73.7441	0.962313		0.992939	1097.97	824.823	53.04	23.3787	-0.0417959	76.6052	0.992939
	0.355012	568.458	295.308	53.08	72.4622	-2.63119	27.5158	0.355012		0.962394	833.559	560.409	53.08	26.232	-0.15119	73.7503	0.962394		0.992956	1098.58	825.426	53.08	23.3774	-0.0243616	76.6066	0.992956
	0.356363	568.655	295.505	53.12	72.3575	-2.64864	27.6206	0.356363		0.962472	833.961	560.811	53.12	26.226	-0.14873	73.7563	0.962472		0.992964	1099.18	826.027	53.12	23.3768	-0.00641238	76.6072	0.992964
	0.357721	568.857	295.707	53.16	72.2523	-2.66808	27.7258	0.357721		0.962549	834.367	561.217	53.16	26.22	-0.15159	73.7622	0.962549		0.992963	1099.78	826.627	53.16	23.3768	0.00715469	76.6071	0.992963
	0.359086	569.059	295.909	53.2	72.1465	-2.68937	27.8316	0.359086		0.96263	834.765	561.615	53.2	26.2138	-0.15772	73.7684	0.96263		0.992957	1100.38	827.231	53.2	23.3773	0.0144149	76.6067	0.992957
	0.360461	569.257	296.107	53.24	72.0399	-2.71222	27.9382	0.360461		0.962714	835.164	562.014	53.24	26.2074	-0.16229	73.7748	0.962714		0.992949	1100.99	827.835	53.24	23.3779	0.0129611	76.606	0.992949
	0.361851	569.454	296.304	53.28	71.9321	-2.73618	28.0459	0.361851		0.9628	835.561	562.411	53.28	26.2008	-0.16725	73.7814	0.9628		0.992945	1101.59	828.438	53.28	23.3782	0.000331454	76.6057	0.992945
	0.363259	569.657	296.507	53.32	71.823	-2.76066	28.155	0.363259		0.962888	835.96	562.81	53.32	26.1941	-0.16974	73.7882	0.962888		0.99295	1102.18	829.033	53.32	23.3779	-0.0190567	76.6061	0.99295
	0.364688	569.862	296.712	53.36	71.7122	-2.78493	28.2658	0.364688		0.962977	836.361	563.211	53.36	26.1873	-0.17134	73.795	0.962977		0.992966	1102.78	829.632	53.36	23.3766	-0.0446552	76.6073	0.992966
	0.36614	570.06	296.91	53.4	71.5997	-2.80819	28.3783	0.36614		0.963067	836.761	563.611	53.4	26.1804	-0.17109	73.8018	0.963067		0.992996	1103.38	830.227	53.4	23.3743	-0.073811	76.6097	0.992996
	0.367614	570.261	297.111	53.44	71.4855	-2.82965	28.4926	0.367614		0.963156	837.161	564.011	53.44	26.1736	-0.16961	73.8087	0.963156		0.993042	1103.97	830.823	53.44	23.3707	-0.10267	76.6132	0.993042
	0.369107	570.458	297.308	53.48	71.3697	-2.84861	28.6083	0.369107		0.963244	837.562	564.412	53.48	26.1668	-0.16782	73.8154	0.963244		0.993103	1104.58	831.428	53.48	23.3661	-0.13146	76.6179	0.993103
	0.370614	570.658	297.508	53.52	71.253	-2.86452	28.725	0.370614		0.963331	837.963	564.813	53.52	26.1602	-0.16635	73.8221	0.963331		0.993178	1105.18	832.029	53.52	23.3602	-0.15933	76.6237	0.993178
	0.372128	570.857	297.707	53.56	71.1356	-2.87706	28.8424	0.372128		0.963417	838.356	565.206	53.56	26.1535	-0.16494	73.8287	0.963417		0.993268	1105.78	832.628	53.56	23.3533	-0.18313	76.6306	0.993268
	0.373645	571.052	297.902	53.6	71.018	-2.88614	28.96	0.373645		0.963503	838.755	565.605	53.6	26.1469	-0.16499	73.8353	0.963503		0.993368	1106.38	833.233	53.6	23.3456	-0.20413	76.6383	0.993368
	0.37516	571.254	298.104	53.64	70.9006	-2.89192	29.0774	0.37516		0.963589	839.156	566.006	53.64	26.1403	-0.1652	73.8419	0.963589		0.993479	1106.98	833.829	53.64	23.3371	-0.22163	76.6469	0.993479
	0.37667	571.45	298.3	53.68	70.7836	-2.89477	29.1944	0.37667		0.963676	839.56	566.41	53.68	26.1337	-0.16962	73.8486	0.963676		0.993597	1107.57	834.425	53.68	23.3279	-0.23298	76.656	0.993597
	0.378173	571.647	298.497	53.72	70.6671	-2.89523	29.311	0.378173		0.963766	839.957	566.807	53.72	26.1268	-0.17389	73.8555	0.963766		0.99372	1108.18	835.027	53.72	23.3185	-0.23913	76.6655	0.99372
	0.379671	571.85	298.7	53.76	70.551	-2.89397	29.4271	0.379671		0.963858	840.354	567.204	53.76	26.1198	-0.17653	73.8625	0.963858		0.993844	1108.78	835.626	53.76	23.3088	-0.23917	76.6751	0.993844
	0.381165	572.051	298.901	53.8	70.4352	-2.89171	29.5428	0.381165		0.963951	840.757	567.607	53.8	26.1126	-0.17939	73.8696	0.963951		0.993967	1109.38	836.229	53.8	23.2994	-0.23202	76.6846	0.993967
	0.382655	572.255	299.105	53.84	70.3197	-2.88921	29.6583	0.382655		0.964045	841.157	568.007	53.84	26.1054	-0.18162	73.8768	0.964045		0.994084	1109.98	836.826	53.84	23.2904	-0.21521	76.6936	0.994084
	0.384141	572.457	299.307	53.88	70.2045	-2.88719	29.7735	0.384141		0.96414	841.558	568.408	53.88	26.0981	-0.18179	73.8841	0.96414		0.994189	1110.57	837.423	53.88	23.2822	-0.18948	76.7017	0.994189
	0.385624	572.649	299.499	53.92	70.0896	-2.88634	29.8885	0.385624		0.964234	841.956	568.806	53.92	26.0909	-0.17848	73.8913	0.964234		0.994279	1111.17	838.023	53.92	23.2753	-0.15539	76.7086	0.994279
	0.387102	572.848	299.698	53.96	69.975	-2.88724	30.003	0.387102		0.964326	842.355	569.205	53.96	26.0839	-0.17215	73.8984	0.964326		0.99435	1111.77	838.622	53.96	23.2699	-0.11539	76.7141	0.99435
	0.388576	573.047	299.897	54	69.8607	-2.89035	30.1173	0.388576		0.964413	842.756	569.606	54	26.0772	-0.1628	73.9051	0.964413		0.994399	1112.37	839.222	54	23.2661	-0.0727177	76.7179	0.994399
	0.390047	573.251	300.101	54.04	69.7467	-2.89594	30.2313	0.390047		0.964496	843.157	570.007	54.04	26.0709	-0.15245	73.9114	0.964496		0.994425	1112.98	839.827	54.04	23.2641	-0.0297921	76.7199	0.994425
	0.391518	573.449	300.299	54.08	69.6327	-2.9041	30.3453	0.391518		0.964573	843.555	570.405	54.08	26.065	-0.14086	73.9172	0.964573		0.99443	1113.58	840.432	54.08	23.2636	0.00802447	76.7203	0.99443
	0.392993	573.646	300.496	54.12	69.5184	-2.91469	30.4596	0.392993		0.964643	843.953	570.803	54.12	26.0596	-0.12849	73.9226	0.964643		0.994417	1114.19	841.036	54.12	23.2646	0.0385043	76.7193	0.994417
	0.394477	573.848	300.698	54.16	69.4034	-2.92737	30.5746	0.394477		0.964707	844.356	571.206	54.16	26.0547	-0.11902	73.9276	0.964707		0.994391	1114.78	841.632	54.16	23.2667	0.0606798	76.7173	0.994391
	0.395976	574.048	300.898	54.2	69.2872	-2.94159	30.6908	0.395976		0.964768	844.76	571.61	54.2	26.05	-0.11358	73.9322	0.964768		0.994356	1115.38	842.234	54.2	23.2694	0.0717772	76.7146	0.994356
	0.397493	574.249	301.099	54.24	69.1696	-2.95673	30.8084	0.397493		0.964826	845.16	572.01	54.24	26.0456	-0.11226	73.9367	0.964826		0.994318	1115.98	842.832	54.24	23.2723	0.0741712	76.7116	0.994318
	0.39903	574.457	301.307	54.28	69.0505	-2.97212	30.9275	0.39903		0.964885	845.56	572.41	54.28	26.041	-0.11625	73.9412	0.964885		0.99428	1116.58	843.431	54.28	23.2752	0.0670981	76.7087	0.99428
	0.400585	574.66	301.51	54.32	68.93	-2.9872	31.048	0.400585		0.964947	845.96	572.81	54.32	26.0363	-0.1225	73.946	0.964947		0.994248	1117.18	844.028	54.32	23.2777	0.0551001	76.7063	0.994248
	0.402154	574.863	301.713	54.36	68.8084	-3.00157	31.1697	0.402154		0.965014	846.359	573.209	54.36	26.0312	-0.13246	73.9511	0.965014		0.994224	1117.78	844.634	54.36	23.2796	0.0367546	76.7044	0.994224
	0.403731	575.06	301.91	54.4	68.6861	-3.0151	31.2919	0.403731		0.965086	846.758	573.608	54.4	26.0256	-0.14581	73.9566	0.965086		0.99421	1118.38	845.235	54.4	23.2806	0.0159808	76.7033	0.99421
	0.40531	575.257	302.107	54.44	68.5638	-3.02789	31.4142	0.40531		0.965166	847.159	574.009	54.44	26.0195	-0.15912	73.9627	0.965166		0.994208	1118.99	845.835	54.44	23.2808	-0.00604083	76.7031	0.994208
	0.406885	575.456	302.306	54.48	68.4417	-3.04029	31.5363	0.406885		0.965252	847.561	574.411	54.48	26.0129	-0.17166	73.9693	0.965252		0.994216	1119.58	846.432	54.48	23.2802	-0.0261602	76.7038	0.994216
	0.408453	575.652	302.502	54.52	68.3201	-3.05281	31.6579	0.408453		0.965345	847.963	574.813	54.52	26.0058	-0.18145	73.9764	0.965345		0.994235	1120.18	847.032	54.52	23.2787	-0.0459066	76.7052	0.994235
	0.410017	575.852	302.702	54.56	68.199	-3.06602	31.7791	0.410017		0.965441	848.364	575.214	54.56	25.9984	-0.18722	73.9838	0.965441		0.994264	1120.78	847.633	54.56	23.2765	-0.0646411	76.7074	0.994264
	0.411578	576.048	302.898	54.6	68.0779	-3.08042	31.9001	0.411578		0.96554	848.76	575.61	54.6	25.9909	-0.18843	73.9914	0.96554		0.994302	1121.38	848.234	54.6	23.2735	-0.0839651	76.7104	0.994302
	0.413145	576.247	303.097	54.64	67.9565	-3.09637	32.0215	0.413145		0.965637	849.154	576.004	54.64	25.9834	-0.18324	73.9988	0.965637		0.994351	1121.99	848.835	54.64	23.2698	-0.10381	76.7142	0.994351
	0.414722	576.45	303.3	54.68	67.8343	-3.11401	32.1437	0.414722		0.965731	849.552	576.402	54.68	25.9762	-0.17383	74.006	0.965731		0.99441	1122.59	849.437	54.68	23.2652	-0.12586	76.7187	0.99441
	0.416315	576.652	303.502	54.72	67.7108	-3.13325	32.2672	0.416315		0.965819	849.955	576.805	54.72	25.9695	-0.1648	74.0127	0.965819		0.994481	1123.18	850.03	54.72	23.2597	-0.14775	76.7242	0.994481
	0.417928	576.854	303.704	54.76	67.5858	-3.15377	32.3923	0.417928		0.965903	850.356	577.206	54.76	25.963	-0.15823	74.0192	0.965903		0.994563	1123.79	850.636	54.76	23.2534	-0.17038	76.7306	0.994563
	0.419562	577.051	303.901	54.8	67.4592	-3.1751	32.5189	0.419562		0.965984	850.76	577.61	54.8	25.9568	-0.15503	74.0254	0.965984		0.994658	1124.39	851.237	54.8	23.2461	-0.19357	76.7379	0.994658
	0.421215	577.255	304.105	54.84	67.3311	-3.1967	32.647	0.421215		0.966065	851.161	578.011	54.84	25.9506	-0.15614	74.0316	0.966065		0.994764	1124.98	851.832	54.84	23.2379	-0.2133	76.746	0.994764
	0.422883	577.455	304.305	54.88	67.2018	-3.218	32.7763	0.422883		0.966148	851.564	578.414	54.88	25.9443	-0.16175	74.038	0.966148		0.994878	1125.58	852.43	54.88	23.2291	-0.22729	76.7549	0.994878
	0.424564	577.654	304.504	54.92	67.0715	-3.23854	32.9066	0.424564		0.966234	851.965	578.815	54.92	25.9377	-0.16988	74.0446	0.966234		0.994998	1126.18	853.028	54.92	23.2198	-0.23255	76.7641	0.994998
	0.426254	577.852	304.702	54.96	66.9405	-3.25794	33.0375	0.426254		0.966325	852.361	579.211	54.96	25.9307	-0.17704	74.0516	0.966325		0.995119	1126.78	853.634	54.96	23.2105	-0.23276	76.7734	0.995119
	0.427951	578.052	304.902	55	66.809	-3.27597	33.1691	0.427951		0.966418	852.755	579.605	55	25.9235	-0.17846	74.0587	0.966418		0.995239	1127.38	854.231	55	23.2013	-0.22538	76.7827	0.995239
	0.429654	578.254	305.104	55.04	66.677	-3.29252	33.3011	0.429654		0.966511	853.155	580.005	55.04	25.9164	-0.1766	74.0658	0.966511		0.995352	1127.98	854.826	55.04	23.1925	-0.21071	76.7914	0.995352
	0.431363	578.454	305.304	55.08	66.5445	-3.30761	33.4335	0.431363		0.966602	853.551	580.401	55.08	25.9094	-0.17003	74.0728	0.966602		0.995457	1128.57	855.421	55.08	23.1844	-0.19335	76.7995	0.995457
	0.433079	578.654	305.504	55.12	66.4115	-3.32134	33.5665	0.433079		0.966688	853.949	580.799	55.12	25.9029	-0.15806	74.0794	0.966688		0.995553	1129.17	856.021	55.12	23.1771	-0.17592	76.8069	0.995553
	0.434802	578.856	305.706	55.16	66.2779	-3.33391	33.7001	0.434802		0.966767	854.35	581.2	55.16	25.8968	-0.14421	74.0854	0.966767		0.99564	1129.77	856.62	55.16	23.1703	-0.16038	76.8136	0.99564
	0.436533	579.053	305.903	55.2	66.1438	-3.34557	33.8342	0.436533		0.966839	854.754	581.604	55.2	25.8913	-0.13155	74.0909	0.966839		0.995719	1130.37	857.224	55.2	23.1642	-0.14759	76.8197	0.995719
	0.438269	579.254	306.104	55.24	66.0092	-3.35666	33.9688	0.438269		0.966904	855.156	582.006	55.24	25.8863	-0.12113	74.096	0.966904		0.995793	1130.98	857.828	55.24	23.1585	-0.13996	76.8255	0.995793
	0.440009	579.454	306.304	55.28	65.8744	-3.36755	34.1037	0.440009		0.966966	855.558	582.408	55.28	25.8816	-0.11438	74.1006	0.966966		0.995864	1131.57	858.425	55.28	23.1531	-0.13101	76.8309	0.995864
	0.441752	579.658	306.508	55.32	65.7393	-3.37866	34.2388	0.441752		0.967024	855.96	582.81	55.32	25.8771	-0.1103	74.1051	0.967024		0.995929	1132.18	859.025	55.32	23.148	-0.12002	76.8359	0.995929
	0.443496	579.855	306.705	55.36	65.6041	-3.39042	34.3739	0.443496		0.967082	856.364	583.214	55.36	25.8727	-0.11134	74.1095	0.967082		0.995988	1132.78	859.627	55.36	23.1435	-0.10758	76.8405	0.995988
	0.44524	580.055	306.905	55.4	65.469	-3.40324	34.5091	0.44524		0.96714	856.761	583.611	55.4	25.8682	-0.11253	74.114	0.96714		0.99604	1133.37	860.222	55.4	23.1395	-0.0911529	76.8445	0.99604
	0.446984	580.255	307.105	55.44	65.3337	-3.41744	34.6443	0.446984		0.967199	857.159	584.009	55.44	25.8637	-0.11355	74.1185	0.967199		0.996082	1133.97	860.818	55.44	23.1362	-0.0715337	76.8478	0.996082
[truncated: 2,963 more rows]

## Sheet: R1 - Arrhenius plot (0.1)
		HEATING RAMP 1				HEATING RAMP 2				HEATING RAMP 3				HEATING RAMP 4				HEATING RAMP 5
[truncated: 70 more rows]

[truncated: 18 more sheets: R1 - Arrhenius plot (0.025), R1 - Validation, R2 - Data, R2 - Arrhenius plot (0.1), R2 - Arrhenius plot (0.025), R2 - Validation, R3 - Data, R3 - Arrhenius plot (0.1), R3 - Arrhenius plot (0.025), R3 - Validation, R4 - Data, R4 - Arrhenius plot (0.1), R4 - Arrhenius plot (0.025), R4 - Validation, R5 - Data, R5 - Arrhenius plot (0.1), R5 - Arrhenius plot (0.025), R5 - Validation]
